# Supplementary material for: Avian Lifespan Network Reveals Shared Mechanisms and New Key Players in Animal Longevity
Source: Aging Cell. 2025 Jun 28;24(9):e70156. doi: 10.1111/acel.70156 (PMC12419847; doi:10.1111/acel.70156)
Supplement: Supplementary file 1 — Data S1. Results of the χ2 test for the overrepresentation of genes included in the HAGR databases among genes of interest. We tested the overrepresentation of genes included in the HAGR database present in our lifespan network compared to those in all. [file ACEL-24-e70156-s002.xlsx]

## Sheet: 1.Aves
Elect. Mat. 1: Avian dataset of lifespans and weights. Species entries, weights, and maximum lifespans (MLS) have been collected from Anage. In case of missing MLS values, we manually added them and we reported the corresponding reference as comments in the cell. The empirical MLS (e-MLS) has been computed using the equation MLS = 5.5027 * weight0.2082. Longevity quotient (LQ) has been calculated…
taxaID	Phylum	Class	Order	Family	Genus	Species	Common_name	Weight	MLS	e-MLS	LQ
39789	Chordata	Aves	Ciconiiformes	Ciconiidae	Ciconia	abdimii	Abdim's stork	1398	21.6	24.8582	0.868927
1729114	Chordata	Aves	Passeriformes	Passerellidae	Melozone	aberti	Abert's towhee	46	8.6	12.2113	0.704266
209628	Chordata	Aves	Passeriformes	Tyrannidae	Empidonax	virescens	Acadian flycatcher	12.6	12.1	9.32552	1.29751
211600	Chordata	Aves	Piciformes	Picidae	Melanerpes	formicivorus	Acorn woodpecker	79.7	17.2	13.6918	1.25623
58199	Chordata	Aves	Passeriformes	Parulidae	Setophaga	adelaidae	Adelaide's warbler	7	10.6	8.25135	1.28464
2696508	Chordata	Aves	Ciconiiformes	Ciconiidae	Anastomus	lamelligerus	African openbill	1081	7	23.5623	0.297084
187419	Chordata	Aves	Passeriformes	Ploceidae	Bubalornis	albirostris	African ox birds	61.9	20	12.9899	1.53966
33578	Chordata	Aves	Pelecaniformes	Threskiornithidae	Platalea	alba	African spoonbill	1521	17.9	25.2985	0.707551
64804	Chordata	Aves	Passeriformes	Fringillidae	Loxops	coccineus	Akepa	10.4	10	8.96029	1.11604
2518271	Chordata	Aves	Passeriformes	Fringillidae	Hemignathus	wilsoni	Akiapolaau	28	13	11.0122	1.18051
64809	Chordata	Aves	Passeriformes	Fringillidae	Palmeria	dolei	Akohekohe or crested honeycreeper	26.2	9.2	10.8609	0.847075
209618	Chordata	Aves	Passeriformes	Tyrannidae	Empidonax	alnorum	Alder flycatcher	13.5	9.1	9.46044	0.9619
492515	Chordata	Aves	Psittaciformes	Psittacidae	Polytelis	alexandrae	Alexandra's parrot	104	23.9	14.4718	1.65149
232655	Chordata	Aves	Psittaciformes	Psittacidae	Psittacula	eupatria	Alexandrine parakeet	255	30	17.4429	1.7199
371924	Chordata	Aves	Apodiformes	Trochilidae	Selasphorus	sasin	Allen's hummingbird	3	5.9	6.91692	0.852981
56789	Chordata	Aves	Passeriformes	Corvidae	Pyrrhocorax	graculus	Alpine chough	211.5	24.4	16.7767	1.4544
670359	Chordata	Aves	Apodiformes	Apodidae	Tachymarptis	melba	Alpine swift	102.7	26	14.4339	1.80131
227236	Chordata	Aves	Charadriiformes	Recurvirostridae	Recurvirostra	americana	American avocet	340	15	18.5195	0.809956
110661	Chordata	Aves	Pelecaniformes	Ardeidae	Botaurus	lentiginosus	American bittern	706	8.3	21.5624	0.384929
75857	Chordata	Aves	Anseriformes	Anatidae	Anas	rubripes	American black duck	998.7	26.6	23.1771	1.14769
81903	Chordata	Aves	Gruiformes	Rallidae	Fulica	americana	American coot	450.8	22.3	19.6397	1.13545
85066	Chordata	Aves	Passeriformes	Corvidae	Corvus	brachyrhynchos	American crow	384.8	20	19.003	1.05247
161649	Chordata	Aves	Passeriformes	Cinclidae	Cinclus	mexicanus	American dipper	50.2	8.1	12.4355	0.651362
9217	Chordata	Aves	Phoenicopteriformes	Phoenicopteridae	Phoenicopterus	ruber	American flamingo	3065.8	84	29.2735	2.86949
240205	Chordata	Aves	Charadriiformes	Charadriidae	Pluvialis	dominica	American golden plover	118	13	14.8574	0.874987
54773	Chordata	Aves	Passeriformes	Fringillidae	Spinus	tristis	American goldfinch	12.8	13	9.35615	1.38946
56350	Chordata	Aves	Falconiformes	Falconidae	Falco	sparverius	American kestrel	117	17	14.8311	1.14624
279960	Chordata	Aves	Charadriiformes	Haematopodidae	Haematopus	palliatus	American oystercatcher	565	17	20.5851	0.825841
279928	Chordata	Aves	Passeriformes	Motacillidae	Anthus	rubescens	American pipit	20.8	5.1	10.3513	0.49269
182949	Chordata	Aves	Passeriformes	Parulidae	Setophaga	ruticilla	American redstart	8.5	10.1	8.59173	1.17555
9188	Chordata	Aves	Passeriformes	Turdidae	Turdus	migratorius	American robin	75.5	17	13.5383	1.2557
40207	Chordata	Aves	Passeriformes	Passerellidae	Spizelloides	arborea	American tree sparrow	16.6	10.8	9.87648	1.09351
186443	Chordata	Aves	Passeriformes	Certhiidae	Certhia	americana	American treecreeper	8.4	4.6	8.57059	0.536719
33618	Chordata	Aves	Pelecaniformes	Pelecanidae	Pelecanus	erythrorhynchos	American white pelican	6129	54	33.8151	1.59692
75832	Chordata	Aves	Anseriformes	Anatidae	Mareca	americana	American wigeon	793.8	21.3	22.0951	0.964015
56299	Chordata	Aves	Charadriiformes	Scolopacidae	Scolopax	minor	American woodcock	197.5	20.9	16.5391	1.26367
28708	Chordata	Aves	Charadriiformes	Alcidae	Synthliboramphus	antiquus	Ancient murrelet	223.6	5	16.9721	0.294601
8924	Chordata	Aves	Accipitriformes	Cathartidae	Vultur	gryphus	Andean condor	10500	79	37.8257	2.08852
2282768	Chordata	Aves	Psittaciformes	Psittacidae	Bolborhynchus	orbygnesius	Andean parakeet	43.1	9.2	12.0469	0.763684
56067	Chordata	Aves	Suliformes	Anhingidae	Anhinga	anhinga	Anhinga	1080	16.4	23.5578	0.69616
1523893	Chordata	Aves	Passeriformes	Fringillidae	Magumma	parva	Anianiau	10	9.5	8.88742	1.06893
9244	Chordata	Aves	Apodiformes	Trochilidae	Calypte	anna	Anna's hummingbird	4.4	8.5	7.49105	1.13469
64801	Chordata	Aves	Passeriformes	Fringillidae	Himatione	sanguinea	Apapane	13.4	11	9.44581	1.16454
56349	Chordata	Aves	Falconiformes	Falconidae	Falco	femoralis	Aplomado falcon	342.5	12	18.5478	0.646977
181839	Chordata	Aves	Passeriformes	Corcoracidae	Struthidea	cinerea	Apostlebird	132	25	15.2083	1.64384
1156349	Chordata	Aves	Passeriformes	Leiothrichidae	Argya	squamiceps	Arabian babbler	73.5	13.5	13.4628	1.00276
279953	Chordata	Aves	Charadriiformes	Laridae	Sterna	paradisaea	Arctic tern	100	34	14.3541	2.36866
36273	Chordata	Aves	Passeriformes	Phylloscopidae	Phylloscopus	borealis	Arctic warbler	9.5	3.1	8.79302	0.352553
190696	Chordata	Aves	Passeriformes	Tyrannidae	Myiarchus	cinerascens	Ash-throated flycatcher	28.5	11.9	11.0529	1.07664
126866	Chordata	Aves	Procellariiformes	Fam of Hydrobatidae	Oceanodroma	homochroa	Ashy storm-petrel	36.9	31	11.6635	2.65785
1706835	Chordata	Aves	Ciconiiformes	Ciconiidae	Anastomus	oscitans	Asian openbill	4000	18	30.9403	0.581765
28701	Chordata	Aves	Charadriiformes	Alcidae	Fratercula	arctica	Atlantic puffin	490.5	40.8	19.9879	2.04124
47976	Chordata	Aves	Procellariiformes	Procellariidae	Puffinus	lherminieri	Audobon's shearwater	130	19	15.16	1.2533
1288292	Chordata	Aves	Charadriiformes	Laridae	Ichthyaetus	audouinii	Audouin's gull	535	20.9	20.3526	1.0269
57658	Chordata	Aves	Suliformes	Sulidae	Morus	serrator	Australasian gannet	2350	33	27.697	1.19147
2671080	Chordata	Aves	Pelecaniformes	Threskiornithidae	Threskiornis	molucca	Australian ibis	1806	33.2	26.2195	1.26623
458117	Chordata	Aves	Psittaciformes	Psittacidae	Alisterus	scapularis	Australian king parrot	232.5	26.6	17.1106	1.55459
108826	Chordata	Aves	Passeriformes	Corvidae	Corvus	coronoides	Australian raven	645	21.8	21.1605	1.03022
703281	Chordata	Aves	Passeriformes	Corvidae	Cyanocorax	caeruleus	Azure jay	272	36	17.6788	2.03634
1538625	Chordata	Aves	Passeriformes	Fringillidae	Peucaea	aestivalis	Bachman's sparrow	19.6	3.9	10.2241	0.381453
2518007	Chordata	Aves	Passeriformes	Passerellidae	Centronyx	bairdii	Baird's sparrow	19	4.6	10.1581	0.452841
52644	Chordata	Aves	Accipitriformes	Accipitridae	Haliaeetus	leucocephalus	Bald eagle	3175	48	29.4876	1.6278
100821	Chordata	Aves	Pelecaniformes	Threskiornithidae	Geronticus	calvus	Bald ibis	1150	15.3	23.8678	0.64103
48681	Chordata	Aves	Procellariiformes	Procellariidae	Puffinus	mauretanicus	Balearic shearwater	497	23	20.0427	1.14755
127929	Chordata	Aves	Passeriformes	Sturnidae	Leucopsar	rothschildi	Bali mynah	95	25	14.2016	1.76036
105513	Chordata	Aves	Passeriformes	Icteridae	Icterus	galbula	Baltimore oriole	32.9	14	11.3882	1.22934
87177	Chordata	Aves	Passeriformes	Thraupidae	Coereba	flaveola	Bananaquit	10.1	8.6	8.90585	0.965657
372321	Chordata	Aves	Columbiformes	Columbidae	Patagioenas	fasciata	Band-tailed pigeon	315	18.5	18.2274	1.01496
88110	Chordata	Aves	Passeriformes	Hirundinidae	Riparia	riparia	Bank swallow	12.7	10	9.34088	1.07056
35551	Chordata	Aves	Psittaciformes	Cacatuidae	Calyptorhynchus	banksii	Banksian cockatoo	723.7	45.4	21.6738	2.09469
161683	Chordata	Aves	Charadriiformes	Scolopacidae	Limosa	lapponica	Bar-tailed godwit	322	34	18.311	1.85681
56313	Chordata	Aves	Strigiformes	Tytonidae	Tyto	alba	Barn owl	580	34	20.6977	1.6427
43150	Chordata	Aves	Passeriformes	Hirundinidae	Hirundo	rustica	Barn swallow	18.3	16	10.079	1.58746
184711	Chordata	Aves	Anseriformes	Anatidae	Branta	leucopsis	Barnacle goose	1687	28.2	25.85	1.09091
57075	Chordata	Aves	Strigiformes	Strigidae	Strix	varia	Barred owl	715	24	21.6193	1.11012
216220	Chordata	Aves	Passeriformes	Sylviidae	Sylvia	nisoria	Barred warbler	22.5	11.9	10.522	1.13096
40833	Chordata	Aves	Anseriformes	Anatidae	Bucephala	islandica	Barrow's goldeneye	957.15	18	22.9729	0.783532
321104	Chordata	Aves	Accipitriformes	Accipitridae	Terathopius	ecaudatus	Bateleur	2200	55	27.3192	2.01323
231568	Chordata	Aves	Passeriformes	Parulidae	Setophaga	castanea	Bay-breasted warbler	11.5	4.9	9.14983	0.535529
132587	Chordata	Aves	Anseriformes	Anatidae	Anser	fabalis	Bean goose	3348	25.6	29.8151	0.858626
181101	Chordata	Aves	Passeriformes	Sylviidae	Panurus	biarmicus	Bearded parrotbill	13.8	7.1	9.50383	0.747067
33610	Chordata	Aves	Accipitriformes	Accipitridae	Gypaetus	barbatus	Bearded vulture	5070	40	32.5056	1.23056
34954	Chordata	Aves	Passeriformes	Vireonidae	Vireo	bellii	Bell's vireo	10	9.1	8.88742	1.02392
99876	Chordata	Aves	Passeriformes	Mimidae	Toxostoma	bendirei	Bendire's thrasher	62.2	9.5	13.003	0.730602
1464067	Chordata	Aves	Passeriformes	Leiothrichidae	Turdoides	striata	Bengal jungle babbler	66	16.5	13.1645	1.25337
43491	Chordata	Aves	Accipitriformes	Accipitridae	Gyps	bengalensis	Bengal vulture	4385	17.2	31.538	0.545374
241536	Chordata	Aves	Passeriformes	Certhiidae	Thryomanes	bewickii	Bewick's wren	9.8	8	8.85012	0.903943
159580	Chordata	Aves	Passeriformes	Turdidae	Catharus	bicknelli	Bicknell's thrush	27.5	11.9	10.971	1.08468
188376	Chordata	Aves	Pelecaniformes	Ardeidae	Botaurus	stellaris	Bittern	1324.5	11.3	24.5803	0.459718
9023	Chordata	Aves	Galliformes	Phasianidae	Francolinus	francolinus	Black francolin	453	7	19.6596	0.356059
28697	Chordata	Aves	Charadriiformes	Alcidae	Cepphus	grylle	Black guillemot	427.5	29.9	19.4239	1.53934
1281445	Chordata	Aves	Pelecaniformes	Threskiornithidae	Pseudibis	papillosa	Black ibis		30
52810	Chordata	Aves	Accipitriformes	Accipitridae	Milvus	migrans	Black kite	1000	24	23.1833	1.03523
274065	Chordata	Aves	Psittaciformes	Psittaculidae	Chalcopsitta	atra	Black lory	260	17.5	17.5135	0.999228
298326	Chordata	Aves	Charadriiformes	Laridae	Anous	minutus	Black noddy	110.4	27.1	14.6528	1.84947
279948	Chordata	Aves	Charadriiformes	Haematopodidae	Haematopus	bachmani	Black oystercatcher	670	16	21.3287	0.750163
281914	Chordata	Aves	Psittaciformes	Psittacidae	Coracopsis	nigra	Black parrot	193.5	34.1	16.4688	2.07058
79639	Chordata	Aves	Procellariiformes	Procellariidae	Procellaria	parkinsoni	Black petrel	702.5	17	21.5401	0.789226
183530	Chordata	Aves	Passeriformes	Tyrannidae	Sayornis	nigricans	Black phoebe	18.25	8	10.0733	0.794181
358815	Chordata	Aves	Passeriformes	Muscicapidae	Phoenicurus	ochruros	Black redstart	16.5	10.2	9.86407	1.03406
190694	Chordata	Aves	Passeriformes	Fringillidae	Leucosticte	atrata	Black rosy-finch	24	8.6	10.6644	0.806422
198027	Chordata	Aves	Anseriformes	Anatidae	Melanitta	nigra	Black scoter	1052.2	16.8	23.4302	0.717022
227184	Chordata	Aves	Charadriiformes	Laridae	Rynchops	niger	Black skimmer	315	20.2	18.2274	1.10822
36241	Chordata	Aves	Ciconiiformes	Ciconiidae	Ciconia	nigra	Black stork	2926	31.3	28.9904	1.07967
8868	Chordata	Aves	Anseriformes	Anatidae	Cygnus	atratus	Black swan	5650	24.7	33.247	0.742924
46500	Chordata	Aves	Apodiformes	Apodidae	Cypseloides	niger	Black swift	45	16.1	12.1556	1.3245
279945	Chordata	Aves	Charadriiformes	Laridae	Chlidonias	niger	Black tern	60	21	12.9059	1.62717
33614	Chordata	Aves	Accipitriformes	Cathartidae	Coragyps	atratus	Black vulture	2270	25.5	27.498	0.927342
187859	Chordata	Aves	Piciformes	Picidae	Dryocopus	martius	Black woodpecker	321	14	18.2991	0.765064
182936	Chordata	Aves	Passeriformes	Parulidae	Mniotilta	varia	Black-and-white warbler	10.9	12.2	9.04832	1.34832
171273	Chordata	Aves	Charadriiformes	Charadriidae	Pluvialis	squatarola	Black-bellied plover	224	25.6	16.9784	1.5078
8873	Chordata	Aves	Anseriformes	Anatidae	Dendrocygna	autumnalis	Black-bellied whistling duck	828	8.2	22.29	0.367878
33604	Chordata	Aves	Cuculiformes	Coccyzidae	Coccyzus	erythropthalmus	Black-billed cuckoo	37.5	5	11.7028	0.427249
158052	Chordata	Aves	Passeriformes	Corvidae	Pica	hudsonia	Black-billed magpie	177	20	16.166	1.23716
54026	Chordata	Aves	Procellariiformes	Diomedeidae	Thalassarche	melanophris	Black-browed albatross	3232	43.7	29.597	1.4765
48891	Chordata	Aves	Passeriformes	Paridae	Poecile	atricapillus	Black-capped chickadee	10.4	12.4	8.96029	1.38388
274062	Chordata	Aves	Psittaciformes	Psittaculidae	Lorius	lory	Black-capped lory	177	18.5	16.166	1.14437
424701	Chordata	Aves	Passeriformes	Vireonidae	Vireo	atricapilla	Black-capped vireo	8.65	12	8.62308	1.39161
175832	Chordata	Aves	Bucerotiformes	Bucerotidae	Ceratogymna	atrata	Black-casqued hornbill	1203.5	19.3	24.0949	0.801
223773	Chordata	Aves	Accipitriformes	Accipitridae	Geranoaetus	melanoleucus	Black-chested buzzard-eagle	2447.5	42	27.9324	1.50363
371906	Chordata	Aves	Apodiformes	Trochilidae	Archilochus	alexandri	Black-chinned hummingbird	3	11.2	6.91692	1.61922
8901	Chordata	Aves	Pelecaniformes	Ardeidae	Nycticorax	nycticorax	Black-crowned night heron	800	21.1	22.1309	0.953418
358820	Chordata	Aves	Passeriformes	Muscicapidae	Oenanthe	hispanica	Black-eared wheatear	15.1	4.9	9.68364	0.506008
555358	Chordata	Aves	Pelecaniformes	Threskiornithidae	Theristicus	melanopis	Black-faced ibis	1200	34.5	24.0803	1.43271
259913	Chordata	Aves	Pelecaniformes	Threskiornithidae	Platalea	minor	Black-faced spoonbill	1228	15	24.1962	0.619932
54021	Chordata	Aves	Procellariiformes	Diomedeidae	Phoebastria	nigripes	Black-footed albatross	2800	42.1	28.7259	1.46557
357696	Chordata	Aves	Passeriformes	Fringillidae	Emberiza	melanocephala	Black-headed bunting	28.4	11	11.0448	0.995946
371919	Chordata	Aves	Passeriformes	Cardinalidae	Pheucticus	melanocephalus	Black-headed grosbeak	42	25	11.9822	2.08643
1192867	Chordata	Aves	Charadriiformes	Laridae	Chroicocephalus	ridibundus	Black-headed gull	306	32.9	18.1177	1.8159
425371	Chordata	Aves	Pelecaniformes	Threskiornithidae	Threskiornis	melanocephalus	Black-headed ibis	1530	28.2	25.3296	1.11332
309866	Chordata	Aves	Psittaciformes	Psittacidae	Pionites	melanocephalus	Black-headed parrot	149	22.6	15.5967	1.44902
292210	Chordata	Aves	Passeriformes	Corvidae	Oriolus	xanthornus	Black-hooded oriole	56.3	15.5	12.736	1.21703
75485	Chordata	Aves	Charadriiformes	Laridae	Rissa	tridactyla	Black-legged kittiwake	317	28.5	18.2514	1.56152
227231	Chordata	Aves	Charadriiformes	Recurvirostridae	Himantopus	mexicanus	Black-necked (Hawaiian) stilt	186	19.1	16.3338	1.16935
52783	Chordata	Aves	Ciconiiformes	Ciconiidae	Ephippiorhynchus	asiaticus	Black-necked stork	4100	34	31.0998	1.09326
161680	Chordata	Aves	Charadriiformes	Scolopacidae	Limosa	limosa	Black-tailed godwit	294	23.6	17.9674	1.31349
231566	Chordata	Aves	Passeriformes	Parulidae	Setophaga	caerulescens	Black-throated blue warbler	10.2	10	8.92414	1.12056
57069	Chordata	Aves	Gaviiformes	Gaviidae	Gavia	arctica	Black-throated diver	2724	28	28.5618	0.98033
92124	Chordata	Aves	Passeriformes	Parulidae	Setophaga	virens	Black-throated green warbler	9	6	8.69459	0.690084
198939	Chordata	Aves	Passeriformes	Passerellidae	Amphispiza	bilineata	Black-throated sparrow	13.5	6	9.46044	0.63422
387830	Chordata	Aves	Accipitriformes	Accipitridae	Elanus	caeruleus	Black-winged kite	260.5	6	17.5205	0.342456
176064	Chordata	Aves	Psittaciformes	Psittaculidae	Eos	cyanogenia	Black-winged lory	167	18.1	15.9715	1.13327
60469	Chordata	Aves	Psittaciformes	Psittacidae	Agapornis	taranta	Black-winged lovebird	57.5	14.6	12.792	1.14134
225398	Chordata	Aves	Charadriiformes	Recurvirostridae	Himantopus	himantopus	Black-winged stilt	161	10.2	15.8503	0.643522
240591	Chordata	Aves	Passeriformes	Parulidae	Setophaga	fusca	Blackburnian warbler	9	8.2	8.69459	0.943115
48155	Chordata	Aves	Passeriformes	Sylviidae	Sylvia	atricapilla	Blackcap	16.7	13.8	9.88884	1.39551
1212470	Chordata	Aves	Passeriformes	Parulidae	Setophaga	striata	Blackpoll warbler	15	8.1	9.67026	0.83762
1630617	Chordata	Aves	Charadriiformes	Charadriidae	Vanellus	armatus	Blacksmith lapwing	156	18.6	15.7465	1.18121
138966	Chordata	Aves	Passeriformes	Cardinalidae	Cyanocompsa	parellina	Blue bunting	15.7	10.8	9.76252	1.10627
164629	Chordata	Aves	Passeriformes	Cardinalidae	Passerina	caerulea	Blue grosbeak	28.4	10.2	11.0448	0.923514
90755	Chordata	Aves	Galliformes	Phasianidae	Dendragapus	obscurus	Blue grouse	1058.5	14	23.4594	0.596776
28727	Chordata	Aves	Passeriformes	Corvidae	Cyanocitta	cristata	Blue jay	80.8	26.2	13.7309	1.90811
1107404	Chordata	Aves	Psittaciformes	Psittaculidae	Vini	peruviana	Blue lorikeet	29	18.4	11.093	1.65871
156563	Chordata	Aves	Passeriformes	Paridae	Cyanistes	caeruleus	Blue tit	10.3	14.6	8.94229	1.63269
9226	Chordata	Aves	Psittaciformes	Psittacidae	Ara	ararauna	Blue-and-yellow macaw	1030	43	23.3264	1.8434
274073	Chordata	Aves	Psittaciformes	Psittacidae	Tanygnathus	sumatranus	Blue-backed parrot	270.5	14.4	17.6585	0.815473
303326	Chordata	Aves	Psittaciformes	Psittacidae	Triclaria	malachitacea	Blue-bellied parrot	90	11.9	14.0427	0.847418
45649	Chordata	Aves	Anseriformes	Anatidae	Oxyura	australis	Blue-billed duck	798	16	22.1194	0.723348
60471	Chordata	Aves	Psittaciformes	Psittacidae	Loriculus	galgulus	Blue-crowned hanging parrot	28	14.3	11.0122	1.29856
176051	Chordata	Aves	Psittaciformes	Psittaculidae	Vini	australis	Blue-crowned lorikeet	49.5	13.6	12.3992	1.09685
57426	Chordata	Aves	Coraciiformes	Momotidae	Momotus	momota	Blue-crowned motmot	133	20.3	15.2322	1.33271
211510	Chordata	Aves	Psittaciformes	Psittacidae	Thectocercus	acuticaudatus	Blue-crowned parakeet	171	31	16.0504	1.93142
141835	Chordata	Aves	Psittaciformes	Cacatuidae	Cacatua	ophthalmica	Blue-eyed cockatoo	492	31.9	20.0006	1.59495
37087	Chordata	Aves	Suliformes	Sulidae	Sula	nebouxii	Blue-footed booby	1530	18	25.3296	0.710631
12930	Chordata	Aves	Psittaciformes	Psittacidae	Amazona	aestiva	Blue-fronted amazon	451	49	19.6415	2.49471
1118833	Chordata	Aves	Charadriiformes	Laridae	Anous	ceruleus	Blue-gray noddy	53	15	12.5768	1.19267
66707	Chordata	Aves	Passeriformes	Certhiidae	Polioptila	caerulea	Blue-grey gnatcatcher	6.5	4.2	8.12502	0.516922
58209	Chordata	Aves	Passeriformes	Thraupidae	Thraupis	episcopus	Blue-grey tanager	35	9.5	11.5359	0.823517
13214	Chordata	Aves	Psittaciformes	Psittacidae	Pionus	menstruus	Blue-headed parrot	251	20.6	17.3855	1.18489
34950	Chordata	Aves	Passeriformes	Vireonidae	Vireo	solitarius	Blue-headed vireo	16	7.4	9.80107	0.755019
678590	Chordata	Aves	Psittaciformes	Psittacidae	Psittinus	cyanurus	Blue-rumped parrot	85	10.2	13.8765	0.735054
176075	Chordata	Aves	Psittaciformes	Psittaculidae	Eos	reticulata	Blue-streaked lory	150	16.6	15.6185	1.06285
347501	Chordata	Aves	Apodiformes	Trochilidae	Lampornis	clemenciae	Blue-throated hummingbird	7.6	12	8.39385	1.42962
303304	Chordata	Aves	Psittaciformes	Psittacidae	Ara	glaucogularis	Blue-throated macaw	784	22	22.038	0.998275
178894	Chordata	Aves	Psittaciformes	Psittacidae	Primolius	maracana	Blue-winged macaw	256	31	17.4571	1.77578
357722	Chordata	Aves	Psittaciformes	Psittacidae	Neophema	chrysostoma	Blue-winged parrot	46.1	21	12.2168	1.71894
75842	Chordata	Aves	Anseriformes	Anatidae	Spatula	discors	Blue-winged teal	420	23.2	19.3525	1.19881
1871067	Chordata	Aves	Passeriformes	Parulidae	Vermivora	cyanoptera	Blue-winged warbler	8.9	9	8.67439	1.03754
504065	Chordata	Aves	Psittaciformes	Psittacidae	Northiella	haematogaster	Bluebonnet	86.2	15.3	13.9171	1.09937
52792	Chordata	Aves	Passeriformes	Turdidae	Luscinia	svecica	Bluethroat	17.3	11.4	9.96178	1.14437
68474	Chordata	Aves	Passeriformes	Sylviidae	Acrocephalus	dumetorum	Blyth's reed-warbler	11.2	7.8	9.09962	0.857179
84780	Chordata	Aves	Passeriformes	Icteridae	Quiscalus	major	Boat-tailed grackle	152.6	13.9	15.6744	0.886794
84799	Chordata	Aves	Passeriformes	Icteridae	Dolichonyx	oryzivorus	Bobolink	35	9	11.5359	0.780174
125297	Chordata	Aves	Passeriformes	Bombycillidae	Bombycilla	garrulus	Bohemian waxwing	54.5	13.5	12.6501	1.06719
252784	Chordata	Aves	Accipitriformes	Accipitridae	Aquila	fasciata	Bonelli's eagle	2000	20	26.7824	0.746758
79640	Chordata	Aves	Procellariiformes	Procellariidae	Pterodroma	hypoleuca	Bonin Island petrel	168.6	30.8	16.0032	1.92461
156552	Chordata	Aves	Passeriformes	Paridae	Poecile	hudsonicus	Boreal chickadee	10	7	8.88742	0.78763
103375	Chordata	Aves	Strigiformes	Strigidae	Aegolius	funereus	Boreal owl	120	15.9	14.9094	1.06644
309878	Chordata	Aves	Psittaciformes	Psittacidae	Neopsephotus	bourkii	Bourke's parrot	45	12.6	12.1556	1.03656
36255	Chordata	Aves	Passeriformes	Fringillidae	Fringilla	montifringilla	Brambling	23.2	14.8	10.5894	1.39763
146612	Chordata	Aves	Suliformes	Phalacrocoracidae	Phalacrocorax	penicillatus	Brandt's cormorant	2426	18	27.8811	0.645598
184712	Chordata	Aves	Anseriformes	Anatidae	Branta	bernicla	Brent goose	1163.2	28.8	23.9246	1.20378
84817	Chordata	Aves	Passeriformes	Icteridae	Euphagus	cyanocephalus	Brewer's blackbird	64.55	12.5	13.1038	0.953924
40209	Chordata	Aves	Passeriformes	Passerellidae	Spizella	breweri	Brewer's sparrow	11	6.2	9.06554	0.683908
564712	Chordata	Aves	Charadriiformes	Laridae	Onychoprion	anaethetus	Bridled tern	133.3	17.9	15.2393	1.17459
156540	Chordata	Aves	Passeriformes	Paridae	Baeolophus	wollweberi	Bridled titmouse	10.4	6.6	8.96029	0.736583
371918	Chordata	Aves	Charadriiformes	Scolopacidae	Numenius	tahitiensis	Bristle-thighed curlew	408.6	23.8	19.2419	1.23688
501310	Chordata	Aves	Apodiformes	Trochilidae	Cynanthus	latirostris	Broad-billed hummingbird	3.3	8.8	7.05554	1.24725
425645	Chordata	Aves	Charadriiformes	Scolopacidae	Limicola	falcinellus	Broad-billed sandpiper	37.1	6.8	11.6767	0.582357
240704	Chordata	Aves	Apodiformes	Trochilidae	Selasphorus	platycercus	Broad-tailed hummingbird	4.2	14	7.41885	1.88709
218281	Chordata	Aves	Accipitriformes	Accipitridae	Buteo	platypterus	Broad-winged hawk	454	18.3	19.6687	0.930414
2717061	Chordata	Aves	Gruiformes	Gruidae	Antigone	rubicunda	Brolga	6250.5	33	33.9536	0.971916
84833	Chordata	Aves	Passeriformes	Icteridae	Molothrus	aeneus	Bronzed cowbird	62.9	3.6	13.0333	0.276215
57661	Chordata	Aves	Suliformes	Sulidae	Sula	leucogaster	Brown booby	1134	27.2	23.7983	1.14294
495972	Chordata	Aves	Falconiformes	Falconidae	Falco	berigora	Brown falcon	593.5	24	20.7971	1.15401
8822	Chordata	Aves	Apterygiformes	Apterygidae	Apteryx	australis	Brown kiwi	2600	35	28.2861	1.23736
281916	Chordata	Aves	Psittaciformes	Psittacidae	Poicephalus	meyeri	Brown parrot	117.5	34.2	14.8442	2.30393
37043	Chordata	Aves	Pelecaniformes	Pelecanidae	Pelecanus	occidentalis	Brown pelican	3115.8	43	29.3722	1.46397
555350	Chordata	Aves	Charadriiformes	Stercorariidae	Stercorarius	antarcticus	Brown skua	1687	28.8	25.85	1.11412
321085	Chordata	Aves	Accipitriformes	Accipitridae	Circaetus	cinereus	Brown snake eagle	2048	10	26.915	0.37154
58210	Chordata	Aves	Passeriformes	Mimidae	Toxostoma	rufum	Brown thrasher	67	12.8	13.2058	0.969271
589916	Chordata	Aves	Passeriformes	Fringillidae	Leucosticte	australis	Brown-capped rosy finch	26.6	5.9	10.8952	0.541522
196038	Chordata	Aves	Passeriformes	Tyrannidae	Myiarchus	tyrannulus	Brown-crested flycatcher	35	11	11.5359	0.953547
84834	Chordata	Aves	Passeriformes	Icteridae	Molothrus	ater	Brown-headed cowbird	38.1	16.9	11.7415	1.43934
341457	Chordata	Aves	Passeriformes	Sittidae	Sitta	pusilla	Brown-headed nuthatch	10.8	5.8	9.03098	0.642234
234075	Chordata	Aves	Psittaciformes	Psittacidae	Poicephalus	cryptoxanthus	Brown-headed parrot	140	32.1	15.3957	2.085
190152	Chordata	Aves	Psittaciformes	Psittacidae	Poicephalus	robustus	Brown-necked parrot	344	29.7	18.5647	1.59981
81907	Chordata	Aves	Galliformes	Megapodiidae	Alectura	lathami	Brush turkey	2340	12.5	27.6724	0.451714
13146	Chordata	Aves	Psittaciformes	Psittaculidae	Melopsittacus	undulatus	Budgerigar	30	21	11.1715	1.87978
372284	Chordata	Aves	Apodiformes	Trochilidae	Amazilia	yucatanensis	Buff-bellied hummingbird	3.9	11.2	7.30526	1.53314
399597	Chordata	Aves	Pelecaniformes	Threskiornithidae	Theristicus	caudatus	Buff-necked ibis	1726	22	25.9733	0.847023
279934	Chordata	Aves	Anseriformes	Anatidae	Bucephala	albeola	Bufflehead	400	18.7	19.1569	0.976151
84822	Chordata	Aves	Passeriformes	Icteridae	Icterus	bullockii	Bullock's oriole	36.62	8.9	11.6451	0.764272
52120	Chordata	Aves	Procellariiformes	Procellariidae	Bulweria	bulwerii	Bulwer's petrel	99	22.9	14.3241	1.59871
194338	Chordata	Aves	Strigiformes	Strigidae	Athene	cunicularia	Burrowing owl	150	11	15.6185	0.704295
88120	Chordata	Aves	Passeriformes	Aegithalidae	Psaltriparus	minimus	Bushtit	5.3	9.1	7.787	1.16861
30397	Chordata	Aves	Accipitriformes	Accipitridae	Buteo	buteo	Buzzard	1012	28.8	23.241	1.23919
371860	Chordata	Aves	Anseriformes	Anatidae	Branta	hutchinsii	Cackling goose	1940.1	18.3	26.6134	0.687623
141853	Chordata	Aves	Passeriformes	Certhiidae	Campylorhynchus	brunneicapillus	Cactus wren	38.9	7.3	11.7924	0.619041
33616	Chordata	Aves	Accipitriformes	Cathartidae	Gymnogyps	californianus	California condor	11175	45	38.3196	1.17433
66708	Chordata	Aves	Passeriformes	Certhiidae	Polioptila	californica	California gnatcatcher	6	8	7.99074	1.00116
126681	Chordata	Aves	Charadriiformes	Laridae	Larus	californicus	California gull	691	30	21.4662	1.39755
67771	Chordata	Aves	Galliformes	Odontophoridae	Callipepla	californica	California quail	138	9.6	15.3497	0.625421
99882	Chordata	Aves	Passeriformes	Mimidae	Toxostoma	redivivum	California thrasher	84.4	6.9	13.8561	0.497976
40204	Chordata	Aves	Passeriformes	Passerellidae	Melozone	crissalis	California towhee	47	12.8	12.2661	1.04353
472914	Chordata	Aves	Apodiformes	Trochilidae	Selasphorus	calliope	Calliope hummingbird	2.6	7	6.71388	1.04262
8853	Chordata	Aves	Anseriformes	Anatidae	Branta	canadensis	Canada goose	3200	42	29.5358	1.42201
182910	Chordata	Aves	Passeriformes	Parulidae	Cardellina	canadensis	Canada warbler	10	8	8.88742	0.900148
178886	Chordata	Aves	Psittaciformes	Psittacidae	Brotogeris	versicolurus	Canary-winged parakeet	71.6	10.3	13.3896	0.769252
110915	Chordata	Aves	Anseriformes	Anatidae	Aythya	valisineria	Canvasback	1208.8	29.5	24.1169	1.22321
40205	Chordata	Aves	Passeriformes	Passerellidae	Melozone	fusca	Canyon towhee	44.4	12.8	12.1216	1.05596
8858	Chordata	Aves	Anseriformes	Anatidae	Cereopsis	novaehollandiae	Cape barren goose	3980	28.1	30.908	0.909149
92123	Chordata	Aves	Passeriformes	Parulidae	Setophaga	tigrina	Cape May warbler	12	4.3	9.23127	0.465808
37055	Chordata	Aves	Procellariiformes	Procellariidae	Daption	capense	Cape petrel	408.6	25	19.2419	1.29925
111983	Chordata	Aves	Passeriformes	Tyrannidae	Elaenia	martinica	Caribbean elaenia	20.9	13.6	10.3617	1.31253
48892	Chordata	Aves	Passeriformes	Paridae	Poecile	carolinensis	Carolina chickadee	10.25	10.9	8.93323	1.22016
867394	Chordata	Aves	Psittaciformes	Psittacidae	Conuropsis	carolinensis	Carolina parakeet	100	30	14.3541	2.09
74200	Chordata	Aves	Passeriformes	Certhiidae	Thryothorus	ludovicianus	Carolina wren	17.5	9.2	9.98565	0.921322
30422	Chordata	Aves	Passeriformes	Corvidae	Corvus	corone	Carrion crow	472.7	19.2	19.8347	0.968003
119609	Chordata	Aves	Charadriiformes	Laridae	Larus	cachinnans	Caspian gull	1117.2	31.9	23.7245	1.3446
425641	Chordata	Aves	Charadriiformes	Laridae	Hydroprogne	caspia	Caspian tern	644	30	21.1537	1.41819
28706	Chordata	Aves	Charadriiformes	Alcidae	Ptychoramphus	aleuticus	Cassin's auklet	184	16.2	16.2971	0.994041
372289	Chordata	Aves	Passeriformes	Fringillidae	Haemorhous	cassinii	Cassin's finch	27.5	7	10.971	0.638048
110668	Chordata	Aves	Pelecaniformes	Ardeidae	Bubulcus	ibis	Cattle egret	390	23	19.0562	1.20696
104118	Chordata	Aves	Passeriformes	Hirundinidae	Petrochelidon	fulva	Cave swallow	20.15	12.2	10.2831	1.18641
161648	Chordata	Aves	Passeriformes	Bombycillidae	Bombycilla	cedrorum	Cedar waxwing	30	8.2	11.1715	0.734009
294742	Chordata	Aves	Passeriformes	Parulidae	Setophaga	cerulea	Cerulean warbler	8.625	6	8.61789	0.696226
68486	Chordata	Aves	Passeriformes	Sylviidae	Cettia	cetti	Cetti's warbler	13.3	9.3	9.43109	0.986101
37598	Chordata	Aves	Passeriformes	Fringillidae	Fringilla	coelebs	Chaffinch	20.7	29	10.341	2.80438
13114	Chordata	Aves	Psittaciformes	Psittaculidae	Lorius	garrulus	Chattering lory	143	26.6	15.4638	1.72014
142476	Chordata	Aves	Passeriformes	Paridae	Poecile	rufescens	Chestnut-backed chickadee	9.8	9.5	8.85012	1.07343
178883	Chordata	Aves	Psittaciformes	Psittacidae	Ara	severus	Chestnut-fronted macaw	343	28.5	18.5534	1.5361
92122	Chordata	Aves	Passeriformes	Parulidae	Setophaga	pensylvanica	Chestnut-sided warbler	9	6.9	8.69459	0.793597
134906	Chordata	Aves	Passeriformes	Corvidae	Corvus	cryptoleucus	Chihuahuan raven	534	21.8	20.3446	1.07154
117000	Chordata	Aves	Phoenicopteriformes	Phoenicopteridae	Phoenicopterus	chilensis	Chilean flamingo	2277	36.7	27.5156	1.33379
8897	Chordata	Aves	Apodiformes	Apodidae	Chaetura	pelagica	Chimney swift	22.8	15	10.5511	1.42165
40210	Chordata	Aves	Passeriformes	Passerellidae	Spizella	passerina	Chipping sparrow	12.2	11.8	9.26309	1.27387
244444	Chordata	Aves	Suliformes	Fregatidae	Fregata	andrewsi	Christmas Island frigatebird	1550	25.6	25.3982	1.00795
48682	Chordata	Aves	Procellariiformes	Procellariidae	Puffinus	nativitatis	Christmas Island shearwater	356	22.8	18.6977	1.2194
279965	Chordata	Aves	Caprimulgiformes	Caprimulgidae	Antrostomus	carolinensis	Chuck-will's-widow	115	14.8	14.7779	1.00149
8959	Chordata	Aves	Accipitriformes	Accipitridae	Aegypius	monachus	Cinereous vulture	9625	39	37.1467	1.04989
75840	Chordata	Aves	Anseriformes	Anatidae	Spatula	cyanoptera	Cinnamon teal	411	12.9	19.2654	0.669595
100457	Chordata	Aves	Passeriformes	Fringillidae	Emberiza	cirlus	Cirl bunting	25.6	6.1	10.8086	0.564363
632108	Chordata	Aves	Passeriformes	Fringillidae	Carduelis	citrinella	Citril finch	12	5.7	9.23127	0.617467
54361	Chordata	Aves	Gruiformes	Rallidae	Rallus	longirostris	Clapper rail	308	7.5	18.1423	0.413399
371917	Chordata	Aves	Passeriformes	Corvidae	Nucifraga	columbiana	Clark's nutcracker	130	17.4	15.16	1.14776
203558	Chordata	Aves	Passeriformes	Turdidae	Turdus	grayi	Clay-colored robin	74	9.6	13.4819	0.712068
40211	Chordata	Aves	Passeriformes	Passerellidae	Spizella	pallida	Clay-colored sparrow	11.45	6.9	9.14154	0.754797
72884	Chordata	Aves	Passeriformes	Hirundinidae	Petrochelidon	pyrrhonota	Cliff swallow	23.24	11.8	10.5932	1.11392
156567	Chordata	Aves	Passeriformes	Paridae	Periparus	ater	Coal tit	9.2	9.5	8.73447	1.08764
13180	Chordata	Aves	Psittaciformes	Cacatuidae	Nymphicus	hollandicus	Cockatiel	90	35	14.0427	2.49241
399589	Chordata	Aves	Pelecaniformes	Ardeidae	Ardea	cocoi	Cocoi heron	1937.7	24.4	26.6066	0.917067
678571	Chordata	Aves	Psittaciformes	Psittacidae	Loriculus	philippensis	Colasisi	34.9	10.1	11.529	0.876051
59894	Chordata	Aves	Passeriformes	Muscicapidae	Ficedula	albicollis	Collared flycatcher	12.7	9.8	9.34088	1.04915
504067	Chordata	Aves	Psittaciformes	Psittaculidae	Phigys	solitarius	Collared lory	83.6	18.2	13.8286	1.31611
321091	Chordata	Aves	Accipitriformes	Accipitridae	Buteogallus	anthracinus	Common black hawk	837	13.5	22.3402	0.604292
9187	Chordata	Aves	Passeriformes	Turdidae	Turdus	merula	Common blackbird and Eurasian blackbird	103.2	21.8	14.4485	1.5088
48150	Chordata	Aves	Passeriformes	Phylloscopidae	Phylloscopus	collybita	Common chiffchaff and Eurasian chiffchaff	8.3	8	8.54925	0.935755
40816	Chordata	Aves	Gruiformes	Gruidae	Grus	grus	Common crane	5500	43	33.0613	1.30062
55661	Chordata	Aves	Cuculiformes	Cuculidae	Cuculus	canorus	Common cuckoo and Eurasian cuckoo	111.5	12.9	14.6831	0.87856
76058	Chordata	Aves	Anseriformes	Anatidae	Somateria	mollissima	Common eider	2130	37.8	27.1359	1.39299
107022	Chordata	Aves	Anseriformes	Anatidae	Bucephala	clangula	Common goldeneye	895.86	18.4	22.6586	0.812055
84782	Chordata	Aves	Passeriformes	Icteridae	Quiscalus	quiscula	Common grackle	111	23.1	14.6694	1.57471
260105	Chordata	Aves	Passeriformes	Locustellidae	Locustella	naevia	Common grasshopper-warbler	13.3	5.9	9.43109	0.625591
171270	Chordata	Aves	Charadriiformes	Scolopacidae	Tringa	nebularia	Common greenshank	187	24.4	16.3521	1.49216
111974	Chordata	Aves	Columbiformes	Columbidae	Columbina	passerina	Common ground dove	35	7.2	11.5359	0.62414
88116	Chordata	Aves	Passeriformes	Hirundinidae	Delichon	urbicum	Common house-martin and northern house-martin	14.5	15	9.60224	1.56214
100819	Chordata	Aves	Falconiformes	Falconidae	Falco	tinnunculus	Common kestrel	184	23.8	16.2971	1.46038
36245	Chordata	Aves	Coraciiformes	Alcedinidae	Alcedo	atthis	Common kingfisher	31.4	21	11.2781	1.86201
8880	Chordata	Aves	Anseriformes	Anatidae	Mergus	merganser	Common merganser	1445	14.8	25.03	0.591291
9123	Chordata	Aves	Gruiformes	Rallidae	Gallinula	chloropus	Common moorhen	392	18.6	19.0765	0.975023
13746	Chordata	Aves	Charadriiformes	Alcidae	Uria	aalge	Common murre	992	42.8	23.1446	1.84924
48398	Chordata	Aves	Caprimulgiformes	Caprimulgidae	Chordeiles	minor	Common nighthawk	79.3	10	13.6774	0.731131
383689	Chordata	Aves	Passeriformes	Turdidae	Luscinia	megarhynchos	Common nightingale	19.7	10.9	10.2349	1.06498
126827	Chordata	Aves	Strigiformes	Strigidae	Otus	scops	Common or Eurasian scops-owl	92	6.8	14.1071	0.482028
9054	Chordata	Aves	Galliformes	Phasianidae	Phasianus	colchicus	Common pheasant	1094.8	27	23.6246	1.14287
219593	Chordata	Aves	Anseriformes	Anatidae	Aythya	ferina	Common pochard	823	23.2	22.2619	1.04214
48437	Chordata	Aves	Caprimulgiformes	Caprimulgidae	Phalaenoptilus	nuttallii	Common poorwill	37.5	3	11.7028	0.256349
9091	Chordata	Aves	Galliformes	Phasianidae	Coturnix	coturnix	Common quail	96.5	14.6	14.248	1.0247
56781	Chordata	Aves	Passeriformes	Corvidae	Corvus	corax	Common raven	1041.2	69	23.379	2.95136
54769	Chordata	Aves	Passeriformes	Fringillidae	Acanthis	flammea	Common redpoll	14.2	12.2	9.56054	1.27608
171271	Chordata	Aves	Charadriiformes	Scolopacidae	Tringa	totanus	Common redshank	149	26.9	15.5967	1.72472
121423	Chordata	Aves	Passeriformes	Muscicapidae	Phoenicurus	phoenicurus	Common redstart	14.6	10.2	9.61599	1.06073
371911	Chordata	Aves	Charadriiformes	Charadriidae	Charadrius	hiaticula	Common ringed plover	64	20.8	13.0804	1.59016
175930	Chordata	Aves	Passeriformes	Fringillidae	Carpodacus	erythrinus	Common rosefinch	24	9	10.6644	0.843931
320702	Chordata	Aves	Charadriiformes	Scolopacidae	Actitis	hypoleucos	Common sandpiper	48	14.5	12.32	1.17695
75865	Chordata	Aves	Anseriformes	Anatidae	Tadorna	tadorna	Common shelduck	1152	24.8	23.8765	1.03868
107377	Chordata	Aves	Charadriiformes	Scolopacidae	Gallinago	gallinago	Common snipe	131.6	18.2	15.1986	1.19748
230656	Chordata	Aves	Passeriformes	Muscicapidae	Saxicola	torquatus	Common stonechat and stonechat	10.3	8.8	8.94229	0.984088
8895	Chordata	Aves	Apodiformes	Apodidae	Apus	apus	Common swift	37.6	21.1	11.7093	1.80199
108405	Chordata	Aves	Charadriiformes	Laridae	Sterna	hirundo	Common tern	120	33	14.9094	2.21336
8934	Chordata	Aves	Columbiformes	Columbidae	Columba	palumbus	Common wood-pigeon	490	17.7	19.9836	0.885724
135433	Chordata	Aves	Passeriformes	Parulidae	Geothlypis	trichas	Common yellowthroat	9.5	11.5	8.79302	1.30786
261198	Chordata	Aves	Accipitriformes	Accipitridae	Accipiter	cooperii	Cooper's hawk	526.64	20.3	20.2859	1.00069
9121	Chordata	Aves	Gruiformes	Rallidae	Fulica	atra	Coot	734.3	20.6	21.7396	0.947581
460200	Chordata	Aves	Passeriformes	Fringillidae	Emberiza	calandra	Corn bunting	48.8	10.6	12.3625	0.857435
52122	Chordata	Aves	Procellariiformes	Procellariidae	Calonectris	diomedea	Cory's shearwater	535	24.8	20.3526	1.21852
371909	Chordata	Aves	Apodiformes	Trochilidae	Calypte	costae	Costa's hummingbird	3.1	6	6.9643	0.861537
28685	Chordata	Aves	Charadriiformes	Alcidae	Aethia	cristatella	Crested auklet	289	10.8	17.9034	0.603238
1094198	Chordata	Aves	Falconiformes	Falconidae	Caracara	cheriway	Crested caracara	1031	25.8	23.3312	1.10582
128390	Chordata	Aves	Pelecaniformes	Threskiornithidae	Nipponia	nippon	Crested ibis	1900	25.8	26.498	0.97366
215306	Chordata	Aves	Passeriformes	Alaudidae	Galerida	cristata	Crested lark	42.9	11.6	12.0352	0.963839
451382	Chordata	Aves	Passeriformes	Sturnidae	Acridotheres	cristatellus	Crested myna	116.5	13	14.8178	0.877321
156565	Chordata	Aves	Passeriformes	Paridae	Lophophanes	cristatus	Crested tit	11.1	11.6	9.08264	1.27716
269190	Chordata	Aves	Psittaciformes	Psittacidae	Platycercus	elegans	Crimson rosella	124.5	26.8	15.0242	1.78379
2338435	Chordata	Aves	Psittaciformes	Psittacidae	Prosopeia	splendens	Crimson shining parrot	280	20.1	17.7858	1.13011
311897	Chordata	Aves	Psittaciformes	Psittacidae	Pyrrhura	perlata	Crimson-bellied parakeet	87	14.3	13.9439	1.02554
55420	Chordata	Aves	Passeriformes	Mimidae	Toxostoma	crissale	Crissal thrasher	62.7	4.8	13.0247	0.368531
241562	Chordata	Aves	Psittaciformes	Psittacidae	Amazona	leucocephala	Cuban parrot	235.5	30.8	17.1563	1.79526
217133	Chordata	Aves	Charadriiformes	Scolopacidae	Calidris	ferruginea	Curlew sandpiper	58.1	19.7	12.8197	1.5367
99878	Chordata	Aves	Passeriformes	Mimidae	Toxostoma	curvirostre	Curve-billed thrasher	80.65	10.8	13.7256	0.786852
36300	Chordata	Aves	Pelecaniformes	Pelecanidae	Pelecanus	crispus	Dalmatian pelican	9550	35.3	37.0862	0.951836
40217	Chordata	Aves	Passeriformes	Passerellidae	Junco	hyemalis	Dark-eyed junco	19	11.3	10.1581	1.11241
53680	Chordata	Aves	Procellariiformes	Procellariidae	Pterodroma	phaeopygia	Darked-rump petrel	425	7	19.4002	0.360821
2039642	Chordata	Aves	Suliformes	Anhingidae	Anhinga	melanogaster	Darter	1486.6	16	25.1783	0.635467
498210	Chordata	Aves	Passeriformes	Passeridae	Passer	moabiticus	Dead Sea sparrow	16.5	7.2	9.86407	0.729922
9111	Chordata	Aves	Gruiformes	Gruidae	Grus	virgo	Demoiselle crane	2400	27	27.8186	0.970572
84854	Chordata	Aves	Passeriformes	Cardinalidae	Spiza	americana	Dickcissel	33	4.8	11.3954	0.421222
56069	Chordata	Aves	Suliformes	Phalacrocoracidae	Phalacrocorax	auritus	Double-crested cormorant	1817	22.5	26.2527	0.857056
118200	Chordata	Aves	Piciformes	Picidae	Dryobates	pubescens	Downy woodpecker	25.6	11.9	10.8086	1.10097
141834	Chordata	Aves	Psittaciformes	Cacatuidae	Cacatua	ducorpsii	Ducorps's cockatoo	394	30.5	19.0967	1.59714
8919	Chordata	Aves	Charadriiformes	Scolopacidae	Calidris	alpina	Dunlin	52.5	28.8	12.552	2.29445
142470	Chordata	Aves	Passeriformes	Tyrannidae	Empidonax	oberholseri	Dusky flycatcher	10.95	9	9.05695	0.993712
176072	Chordata	Aves	Psittaciformes	Psittaculidae	Pseudeos	fuscata	Dusky lory	149	13.4	15.5967	0.859155
30463	Chordata	Aves	Casuariiformes	Casuariidae	Casuarius	bennetti	Dwarf cassowary	35000	26	48.6016	0.534962
85099	Chordata	Aves	Podicipediformes	Podicipedidae	Podiceps	nigricollis	Eared grebe	392	13.1	19.0765	0.68671
172413	Chordata	Aves	Passeriformes	Turdidae	Sialia	sialis	Eastern bluebird	30.5	10.5	11.21	0.936661
52410	Chordata	Aves	Accipitriformes	Accipitridae	Aquila	heliaca	Eastern imperical eagle	3262	56	29.654	1.88845
43165	Chordata	Aves	Passeriformes	Tyrannidae	Tyrannus	tyrannus	Eastern kingbird	39.9	11.1	11.8549	0.936321
56329	Chordata	Aves	Passeriformes	Icteridae	Sturnella	magna	Eastern meadowlark	94.71	12.6	14.1926	0.887788
56315	Chordata	Aves	Passeriformes	Tyrannidae	Sayornis	phoebe	Eastern phoebe	19.7	10.3	10.2349	1.00636
141282	Chordata	Aves	Psittaciformes	Psittacidae	Platycercus	eximius	Eastern rosella	104	27.4	14.4718	1.89334
81905	Chordata	Aves	Strigiformes	Strigidae	Megascops	asio	Eastern screech-owl	164.1	20.7	15.9133	1.3008
75864	Chordata	Aves	Anseriformes	Anatidae	Anas	zonorhyncha	Eastern Spot-Billed Duck	1145	8	23.8462	0.335483
161625	Chordata	Aves	Passeriformes	Passerellidae	Pipilo	erythrophthalmus	Eastern towhee	39.4	12.3	11.8238	1.04027
183524	Chordata	Aves	Passeriformes	Tyrannidae	Contopus	virens	Eastern wood pewee	13.9	8.2	9.51813	0.861514
176024	Chordata	Aves	Psittaciformes	Psittacidae	Eclectus	roratus	Eclectus parrot	440	28.5	19.5408	1.45849
274071	Chordata	Aves	Psittaciformes	Psittacidae	Psittaculirostris	edwardsii	Edward's fig parrot	105	12	14.5006	0.827549
30382	Chordata	Aves	Anseriformes	Anatidae	Alopochen	aegyptiaca	Egyptian goose	1900	25.5	26.498	0.962338
33608	Chordata	Aves	Accipitriformes	Accipitridae	Neophron	percnopterus	Egyptian vulture	2082	37	27.0074	1.36999
297817	Chordata	Aves	Charadriiformes	Laridae	Thalasseus	elegans	Elegant tern	251	20.9	17.3855	1.20215
495946	Chordata	Aves	Falconiformes	Falconidae	Falco	eleonorae	Eleonora's falcon	390	11.2	19.0562	0.587736
291285	Chordata	Aves	Passeriformes	Monarchidae	Chasiempis	sandwichensis	Elepaio	15	17.8	9.67026	1.8407
57441	Chordata	Aves	Strigiformes	Strigidae	Micrathene	whitneyi	Elf owl	41	14	11.9222	1.17428
107021	Chordata	Aves	Anseriformes	Anatidae	Anser	canagicus	Emperor goose	2148	12	27.1835	0.441444
9233	Chordata	Aves	Sphenisciformes	Spheniscidae	Aptenodytes	forsteri	Emperor penguin	29500	40	46.9022	0.852839
8790	Chordata	Aves	Casuariiformes	Dromaiidae	Dromaius	novaehollandiae	Emu	38925	16.6	49.6891	0.334077
1233216	Chordata	Aves	Galliformes	Phasianidae	Lyrurus	tetrix	Eurasian black grouse	1079	12.2	23.5533	0.517975
37607	Chordata	Aves	Passeriformes	Fringillidae	Pyrrhula	pyrrhula	Eurasian bullfinch	24.4	17.5	10.7011	1.63534
177147	Chordata	Aves	Columbiformes	Columbidae	Streptopelia	decaocto	Eurasian collared-dove	157.4	17.9	15.7758	1.13465
30423	Chordata	Aves	Passeriformes	Corvidae	Coloeus	monedula	Eurasian crow and Eurasian jackdaw	246	20.3	17.3128	1.17254
31919	Chordata	Aves	Charadriiformes	Scolopacidae	Numenius	arquata	Eurasian curlew	728	31.8	21.7006	1.4654
211599	Chordata	Aves	Charadriiformes	Charadriidae	Charadrius	morinellus	Eurasian dotterel	108.5	11.8	14.6	0.80822
30461	Chordata	Aves	Strigiformes	Strigidae	Bubo	bubo	Eurasian eagle-owl	2686	68	28.4784	2.38777
181099	Chordata	Aves	Passeriformes	Corvidae	Oriolus	oriolus	Eurasian golden-oriole	79	14.8	13.6666	1.08293
100825	Chordata	Aves	Piciformes	Picidae	Picus	viridis	Eurasian green woodpecker	176	15.2	16.147	0.941352
36247	Chordata	Aves	Accipitriformes	Accipitridae	Gyps	fulvus	Eurasian griffon	7436	41.4	35.2037	1.17601
344233	Chordata	Aves	Falconiformes	Falconidae	Falco	subbuteo	Eurasian hobby	209.5	14.9	16.7435	0.889897
57439	Chordata	Aves	Upupiformes	Upupidae	Upupa	epops	Eurasian hoopoe	67.1	11.1	13.2099	0.840279
56783	Chordata	Aves	Passeriformes	Corvidae	Garrulus	glandarius	Eurasian jay	159.7	17.9	15.8235	1.13123
160757	Chordata	Aves	Passeriformes	Fringillidae	Linaria	cannabina	Eurasian linnet	19.5	9.4	10.2132	0.920379
34924	Chordata	Aves	Passeriformes	Corvidae	Pica	pica	Eurasian magpie	178	21.7	16.185	1.34075
111811	Chordata	Aves	Caprimulgiformes	Caprimulgidae	Caprimulgus	europaeus	Eurasian nightjar	67	11.9	13.2058	0.901119
31908	Chordata	Aves	Charadriiformes	Haematopodidae	Haematopus	ostralegus	Eurasian oystercatcher	480	43.3	19.898	2.17609
156569	Chordata	Aves	Passeriformes	Paridae	Remiz	pendulinus	Eurasian penduline-tit	9.3	7	8.75415	0.799621
121724	Chordata	Aves	Strigiformes	Strigidae	Glaucidium	passerinum	Eurasian pygmy-owl	65.5	6	13.1437	0.456493
48156	Chordata	Aves	Passeriformes	Sylviidae	Acrocephalus	scirpaceus	Eurasian reed-warbler	12.3	14	9.27885	1.50881
160760	Chordata	Aves	Passeriformes	Fringillidae	Spinus	spinus	Eurasian siskin	13.2	13.5	9.41628	1.43369
88112	Chordata	Aves	Passeriformes	Alaudidae	Alauda	arvensis	Eurasian skylark	37.5	10.1	11.7028	0.863043
211598	Chordata	Aves	Accipitriformes	Accipitridae	Accipiter	nisus	Eurasian sparrowhawk	237.5	20.2	17.1866	1.17534
257867	Chordata	Aves	Pelecaniformes	Threskiornithidae	Platalea	leucorodia	Eurasian spoonbill	1868	30.1	26.4044	1.13996
85105	Chordata	Aves	Charadriiformes	Burhinidae	Burhinus	oedicnemus	Eurasian thick-knee	459	17.9	19.7136	0.908004
165751	Chordata	Aves	Piciformes	Picidae	Picoides	tridactylus	Eurasian three-toed woodpecker and three-toed woodpecker	65.7	11.2	13.152	0.851579
9160	Chordata	Aves	Passeriformes	Passeridae	Passer	montanus	Eurasian tree sparrow	20.5	13.1	10.3201	1.26937
73333	Chordata	Aves	Passeriformes	Certhiidae	Certhia	familiaris	Eurasian treecreeper	9.1	8.2	8.71462	0.940948
8838	Chordata	Aves	Anseriformes	Anatidae	Mareca	penelope	Eurasian wigeon	660	35.2	21.262	1.65553
100826	Chordata	Aves	Charadriiformes	Scolopacidae	Scolopax	rusticola	Eurasian woodcock	308.3	15.5	18.146	0.854184
189526	Chordata	Aves	Piciformes	Picidae	Jynx	torquilla	Eurasian wryneck	35	10	11.5359	0.86686
265611	Chordata	Aves	Coraciiformes	Meropidae	Merops	apiaster	European bee-eater	56.6	5.9	12.7501	0.462743
670352	Chordata	Aves	Charadriiformes	Charadriidae	Pluvialis	apricaria	European golden-plover and greater golden-plover	214	12.8	16.8178	0.7611
37600	Chordata	Aves	Passeriformes	Fringillidae	Carduelis	carduelis	European goldfinch	16	27	9.80107	2.7548
37601	Chordata	Aves	Passeriformes	Fringillidae	Chloris	chloris	European greenfinch	26	13.6	10.8436	1.2542
46689	Chordata	Aves	Passeriformes	Muscicapidae	Ficedula	hypoleuca	European pied flycatcher	13.9	15	9.51813	1.57594
37610	Chordata	Aves	Passeriformes	Turdidae	Erithacus	rubecula	European robin	17.3	19.3	9.96178	1.9374
188338	Chordata	Aves	Coraciiformes	Coraciidae	Coracias	garrulus	European roller	146	9.2	15.5308	0.592371
37602	Chordata	Aves	Passeriformes	Fringillidae	Serinus	serinus	European serin	11.2	13.3	9.09962	1.4616
126867	Chordata	Aves	Suliformes	Phalacrocoracidae	Phalacrocorax	aristotelis	European shag	1773	30.6	26.119	1.17156
9172	Chordata	Aves	Passeriformes	Sturnidae	Sturnus	vulgaris	European starling	74	22.9	13.4819	1.69858
79651	Chordata	Aves	Procellariiformes	Fam of Hydrobatidae	Hydrobates	pelagicus	European storm petrel	25.2	33.8	10.7733	3.1374
177155	Chordata	Aves	Columbiformes	Columbidae	Streptopelia	turtur	European turtle-dove	132	13.2	15.2083	0.86795
8928	Chordata	Aves	Ciconiiformes	Ciconiidae	Ciconia	ciconia	European white stork	3350	39	29.8188	1.3079
670343	Chordata	Aves	Passeriformes	Fringillidae	Hesperiphona	vespertina	Evening grosbeak	54.9	17	12.6694	1.34182
297809	Chordata	Aves	Charadriiformes	Laridae	Gygis	alba	Fairy tern	98.1	35.9	14.2969	2.51104
223441	Chordata	Aves	Accipitriformes	Accipitridae	Buteo	regalis	Ferruginous hawk	1500	23.7	25.2254	0.939529
244075	Chordata	Aves	Psittaciformes	Psittacidae	Amazona	festiva	Festive amazon	430	24.5	19.4475	1.2598
40212	Chordata	Aves	Passeriformes	Passerellidae	Spizella	pusilla	Field sparrow	12.5	10.3	9.31006	1.10633
357736	Chordata	Aves	Passeriformes	Turdidae	Turdus	pilaris	Fieldfare	106	18.1	14.5293	1.24576
60463	Chordata	Aves	Psittaciformes	Psittacidae	Agapornis	fischeri	Fischer's lovebird	48.3	12.6	12.336	1.0214
349685	Chordata	Aves	Passeriformes	Corvidae	Corvus	ossifragus	Fish crow	418	14.5	19.3332	0.750003
111815	Chordata	Aves	Strigiformes	Strigidae	Psiloscops	flammeolus	Flammulated owl	55.5	8.1	12.6981	0.637892
1934105	Chordata	Aves	Procellariiformes	Procellariidae	Ardenna	carneipes	Flesh-footed shearwater	690	30.2	21.4597	1.40729
79631	Chordata	Aves	Procellariiformes	Fam of Hydrobatidae	Oceanodroma	furcata	Fork-tailed storm petrel	45.2	18	12.1668	1.47944
297819	Chordata	Aves	Charadriiformes	Laridae	Sterna	forsteri	Forster's tern	158	15.8	15.7883	1.00074
44389	Chordata	Aves	Passeriformes	Passerellidae	Passerella	iliaca	Fox sparrow	35.5	10.3	11.57	0.890233
690715	Chordata	Aves	Charadriiformes	Laridae	Leucophaeus	pipixcan	Franklin's gull	263.3	9.4	17.5596	0.535321
8874	Chordata	Aves	Anseriformes	Anatidae	Dendrocygna	bicolor	Fulvous whistling duck	737.1	11.2	21.7568	0.514782
75861	Chordata	Aves	Anseriformes	Anatidae	Mareca	strepera	Gadwall	791	28	22.0788	1.26818
176039	Chordata	Aves	Psittaciformes	Cacatuidae	Eolophus	roseicapilla	Galah	300	40	18.0432	2.21691
67773	Chordata	Aves	Galliformes	Odontophoridae	Callipepla	gambelii	Gambel's quail	166	7.4	15.9515	0.463905
986101	Chordata	Aves	Psittaciformes	Psittacidae	Callocephalon	fimbriatum	Gang-gang cockatoo	256	27.5	17.4571	1.57529
73324	Chordata	Aves	Passeriformes	Sylviidae	Sylvia	borin	Garden warbler	24.6	24	10.7194	2.23894
75856	Chordata	Aves	Anseriformes	Anatidae	Spatula	querquedula	Garganey	326	14.7	18.3581	0.800736
347504	Chordata	Aves	Apodiformes	Trochilidae	Lamprolaima	rhami	Garnet-throated hummingbird	7.8	8	8.43937	0.947938
30457	Chordata	Aves	Sphenisciformes	Spheniscidae	Pygoscelis	papua	Gentoo penguin	5950	41	33.607	1.21998
177296	Chordata	Aves	Piciformes	Picidae	Melanerpes	uropygialis	Gila woodpecker	65	11	13.1227	0.83824
119637	Chordata	Aves	Charadriiformes	Laridae	Larus	hyperboreus	Glaucous gull	1210	21.1	24.1219	0.874723
2797188	Chordata	Aves	Psittaciformes	Psittacidae	Anodorhynchus	glaucus	Glaucous macaw	750	14.8	21.8355	0.677795
119606	Chordata	Aves	Charadriiformes	Laridae	Larus	glaucescens	Glaucous-winged gull	908	32	22.7221	1.40832
986098	Chordata	Aves	Psittaciformes	Cacatuidae	Calyptorhynchus	lathami	Glossy black cockatoo	437	37.7	19.513	1.93205
52788	Chordata	Aves	Pelecaniformes	Threskiornithidae	Plegadis	falcinellus	Glossy ibis	431.2	26.8	19.4588	1.37727
68468	Chordata	Aves	Passeriformes	Regulidae	Regulus	regulus	Goldcrest	5.6	7	7.87678	0.888688
51906	Chordata	Aves	Psittaciformes	Psittacidae	Guaruba	guarouba	Golden conure	250	23.2	17.3711	1.33555
8962	Chordata	Aves	Accipitriformes	Accipitridae	Aquila	chrysaetos	Golden eagle	4800	48	32.1374	1.49359
9089	Chordata	Aves	Galliformes	Phasianidae	Chrysolophus	pictus	Golden pheasant	625	13.4	21.0222	0.637422
867384	Chordata	Aves	Psittaciformes	Psittacidae	Aratinga	auricapillus	Golden-capped parakeet	130	20.9	15.16	1.37863
563179	Chordata	Aves	Passeriformes	Parulidae	Setophaga	chrysoparia	Golden-cheeked warbler	10.2	11	8.92414	1.23261
13245	Chordata	Aves	Passeriformes	Regulidae	Regulus	satrapa	Golden-crowned kinglet	5.5	6.3	7.84728	0.802826
44392	Chordata	Aves	Passeriformes	Passerellidae	Zonotrichia	atricapilla	Golden-crowned sparrow	31.55	10.5	11.2893	0.930083
371916	Chordata	Aves	Piciformes	Picidae	Melanerpes	aurifrons	Golden-fronted woodpecker	81.63	5.7	13.7601	0.41424
231561	Chordata	Aves	Passeriformes	Parulidae	Vermivora	chrysoptera	Golden-winged warbler	8.8	7.9	8.654	0.912872
176074	Chordata	Aves	Psittaciformes	Psittaculidae	Psitteuteles	goldiei	Goldie's lorikeet	51	11	12.4765	0.881659
2767355	Chordata	Aves	Pelecaniformes	Ardeidae	Ardea	goliath	Goliath heron	4468	22.9	31.6613	0.723279
2698433	Chordata	Aves	Procellariiformes	Procellariidae	Pterodroma	leucoptera	Gould's petrel	147.5	20	15.5639	1.28503
44316	Chordata	Aves	Passeriformes	Passeridae	Chloebia	gouldiae	Gouldian finch	12	6	9.23127	0.649965
135422	Chordata	Aves	Passeriformes	Passerellidae	Ammodramus	savannarum	Grasshopper sparrow	17.6	9.1	9.9975	0.910227
111981	Chordata	Aves	Passeriformes	Mimidae	Dumetella	carolinensis	Gray catbird	34.5	17.9	11.5014	1.55634
54573	Chordata	Aves	Passeriformes	Corvidae	Perisoreus	canadensis	Gray jay	70.3	19.2	13.3387	1.43943
564711	Chordata	Aves	Charadriiformes	Laridae	Onychoprion	lunatus	Gray-backed tern	131.7	25.8	15.2011	1.69725
217134	Chordata	Aves	Passeriformes	Fringillidae	Leucosticte	tephrocotis	Gray-crowned rosy-finch	35.7	6.6	11.5835	0.569774
8912	Chordata	Aves	Charadriiformes	Laridae	Larus	marinus	Great black-backed gull	1658.5	29.2	25.7585	1.13361
126702	Chordata	Aves	Charadriiformes	Laridae	Ichthyaetus	ichthyaetus	Great black-headed gull	1394	25	24.8434	1.0063
56072	Chordata	Aves	Pelecaniformes	Ardeidae	Ardea	herodias	Great blue heron	1870	24.5	26.4103	0.927669
73107	Chordata	Aves	Gruiformes	Otididae	Otis	tarda	Great bustard	7895.5	28.3	35.646	0.793919
9209	Chordata	Aves	Suliformes	Phalacrocoracidae	Phalacrocorax	carbo	Great cormorant	3628.8	27.2	30.3193	0.89712
238987	Chordata	Aves	Passeriformes	Tyrannidae	Myiarchus	crinitus	Great crested flycatcher	32.1	14.9	11.33	1.31509
345573	Chordata	Aves	Podicipediformes	Podicipedidae	Podiceps	cristatus	Great crested grebe	738.7	19.2	21.7666	0.882085
84990	Chordata	Aves	Galliformes	Cracidae	Crax	rubra	Great curassow	4133	24	31.1517	0.770422
110620	Chordata	Aves	Pelecaniformes	Ardeidae	Ardea	alba	Great egret	873.5	22.8	22.5396	1.01155
57241	Chordata	Aves	Suliformes	Fregatidae	Fregata	minor	Great frigatebird	1400	43	24.8656	1.72929
467031	Chordata	Aves	Psittaciformes	Psittacidae	Ara	ambiguus	Great green macaw	1300	29	24.4849	1.1844
126836	Chordata	Aves	Strigiformes	Strigidae	Strix	nebulosa	Great grey owl	1120	15.9	23.7368	0.669845
175830	Chordata	Aves	Bucerotiformes	Bucerotidae	Buceros	bicornis	Great hornbill	2798.5	33.4	28.7227	1.16284
56268	Chordata	Aves	Strigiformes	Strigidae	Bubo	virginianus	Great horned owl	1191.2	29	24.0434	1.20615
37039	Chordata	Aves	Gaviiformes	Gaviidae	Gavia	immer	Great northern diver	3405	24.1	29.9201	0.805479
39621	Chordata	Aves	Passeriformes	Sylviidae	Acrocephalus	arundinaceus	Great reed-warbler	30	10.1	11.1715	0.904084
54056	Chordata	Aves	Charadriiformes	Stercorariidae	Stercorarius	skua	Great skua	1340	34.5	24.6399	1.40017
137523	Chordata	Aves	Piciformes	Picidae	Dendrocopos	major	Great spotted woodpecker	75.1	12.7	13.5233	0.939117
9157	Chordata	Aves	Passeriformes	Paridae	Parus	major	Great tit	17.9	15.4	10.0327	1.53497
36301	Chordata	Aves	Pelecaniformes	Pelecanidae	Pelecanus	onocrotalus	Great white pelican	9520	51	37.0619	1.37608
678587	Chordata	Aves	Psittaciformes	Psittacidae	Tanygnathus	megalorynchos	Great-billed parrot	325	23	18.3464	1.25365
64278	Chordata	Aves	Passeriformes	Icteridae	Quiscalus	mexicanus	Great-tailed grackle	168.7	12.5	16.0052	0.780996
1940340	Chordata	Aves	Ciconiiformes	Ciconiidae	Leptoptilos	dubius	Greater adjutant	9500	43	37.0457	1.16073
681198	Chordata	Aves	Passeriformes	Paradisaeidae	Paradisaea	apoda	Greater bird-of-paradise	172	12.1	16.0699	0.752961
435638	Chordata	Aves	Phoenicopteriformes	Phoenicopteridae	Phoenicopterus	roseus	Greater flamingo	2500	44	28.0561	1.56829
148597	Chordata	Aves	Falconiformes	Falconidae	Falco	rupicoloides	Greater kestrel	261	6.5	17.5275	0.370845
9004	Chordata	Aves	Galliformes	Phasianidae	Tympanuchus	cupido	Greater prairie chicken	908	5	22.7221	0.22005
8797	Chordata	Aves	Rheiformes	Rheidae	Rhea	americana	Greater rhea	23000	35	44.5336	0.785924
8947	Chordata	Aves	Cuculiformes	Neomorphidae	Geococcyx	californianus	Greater roadrunner	376	9	18.9117	0.475897
189534	Chordata	Aves	Anseriformes	Anatidae	Aythya	marila	Greater scaup	928.5	22.1	22.828	0.968109
50365	Chordata	Aves	Anseriformes	Anatidae	Anser	albifrons	Greater white-fronted goose	2681	47	28.4674	1.65101
2932480	Chordata	Aves	Passeriformes	Corvidae	Sphecotheres	viridis	Green figbird (hang-nest)	121.5	18	14.9481	1.20417
110671	Chordata	Aves	Pelecaniformes	Ardeidae	Butorides	virescens	Green heron	175	11.6	16.1278	0.719253
114085	Chordata	Aves	Passeriformes	Corvidae	Cyanocorax	yncas	Green jay	78.5	11.6	13.6486	0.849905
57406	Chordata	Aves	Coraciiformes	Cerylidae	Chloroceryle	americana	Green kingfisher	34	5	11.4665	0.436054
867390	Chordata	Aves	Psittaciformes	Psittacidae	Psittacara	holochlorus	Green parakeet	138	21.8	15.3497	1.42023
261960	Chordata	Aves	Charadriiformes	Scolopacidae	Tringa	ochropus	Green sandpiper	90	11.5	14.0427	0.818934
69957	Chordata	Aves	Psittaciformes	Psittacidae	Forpus	passerinus	Green-rumped parrotlet	24	11.6	10.6644	1.08773
40202	Chordata	Aves	Passeriformes	Passerellidae	Pipilo	chlorurus	Green-tailed towhee	28.88	7.7	11.0834	0.694734
75839	Chordata	Aves	Anseriformes	Anatidae	Anas	crecca	Green-winged teal	343.8	27.1	18.5624	1.08822
75836	Chordata	Aves	Anseriformes	Anatidae	Anas	carolinensis	Green-winged teal	320	20.2	18.2872	1.48191
925459	Chordata	Aves	Gruiformes	Gruidae	Balearica	regulorum	Grey crowned crane	3372	27.2	29.8595	0.910934
9019	Chordata	Aves	Galliformes	Phasianidae	Francolinus	pondicerianus	Grey francolin	334	8	18.451	0.433581
30390	Chordata	Aves	Pelecaniformes	Ardeidae	Ardea	cinerea	Grey heron	1443	37.5	25.0228	1.49864
57247	Chordata	Aves	Psittaciformes	Psittacidae	Psittacus	erithacus	Grey parrot	333	49.7	18.4395	2.6953
9052	Chordata	Aves	Galliformes	Phasianidae	Perdix	perdix	Grey partridge	492	5.2	20.0006	0.259992
34953	Chordata	Aves	Passeriformes	Vireonidae	Vireo	vicinior	Grey vireo	12.4	6	9.2945	0.645543
56325	Chordata	Aves	Passeriformes	Motacillidae	Motacilla	cinerea	Grey wagtail	17.2	8	9.94977	0.804039
175845	Chordata	Aves	Bucerotiformes	Bucerotidae	Bycanistes	subcylindricus	Grey-cheeked hornbill	1250	31.8	24.2858	1.30941
176018	Chordata	Aves	Psittaciformes	Psittacidae	Brotogeris	pyrrhoptera	Grey-cheeked parakeet	64	11.3	13.0804	0.863885
159579	Chordata	Aves	Passeriformes	Turdidae	Catharus	minimus	Grey-cheeked thrush	24.8	7.3	10.7374	0.679864
335207	Chordata	Aves	Accipitriformes	Accipitridae	Butastur	indicus	Grey-faced buzzard	415	8.5	19.3043	0.440317
301969	Chordata	Aves	Piciformes	Picidae	Picus	canus	Grey-faced woodpecker and grey-headed woodpecker	137	7.7	15.3264	0.5024
54025	Chordata	Aves	Procellariiformes	Diomedeidae	Thalassarche	chrysostoma	Grey-headed albatross	3753	47.2	30.5324	1.5459
309851	Chordata	Aves	Psittaciformes	Psittacidae	Psilopsiagon	aymara	Grey-hooded parakeet	30	8.5	11.1715	0.760863
8843	Chordata	Aves	Anseriformes	Anatidae	Anser	anser	Greylag goose	3308.5	31	29.7415	1.04231
81879	Chordata	Aves	Passeriformes	Cotingidae	Rupicola	rupicola	Guianan cock-of-the-rock	195	7	16.4953	0.424362
126865	Chordata	Aves	Charadriiformes	Laridae	Gelochelidon	nilotica	Gull-billed tern	221	16	16.9308	0.945021
120794	Chordata	Aves	Falconiformes	Falconidae	Falco	rusticolus	Gyrfalcon	1406.5	13.5	24.8896	0.542394
1281447	Chordata	Aves	Pelecaniformes	Threskiornithidae	Bostrychia	hagedash	Hadada ibis	1238	16	24.2371	0.660146
51356	Chordata	Aves	Piciformes	Picidae	Picoides	villosus	Hairy woodpecker	62	15.9	12.9943	1.22362
158048	Chordata	Aves	Passeriformes	Tyrannidae	Empidonax	hammondii	Hammond's flycatcher	10.4	7	8.96029	0.781225
126871	Chordata	Aves	Procellariiformes	Fam of Hydrobatidae	Oceanodroma	castro	Harcourt's storm petrel	42	36	11.9822	3.00446
68165	Chordata	Aves	Anseriformes	Anatidae	Histrionicus	histrionicus	Harlequin duck	561.25	14.6	20.5565	0.710236
202280	Chordata	Aves	Accipitriformes	Accipitridae	Harpia	harpyja	Harpy eagle	4800	16.8	32.1374	0.522756
223492	Chordata	Aves	Accipitriformes	Accipitridae	Parabuteo	unicinctus	Harris's hawk	994.26	25	23.1556	1.07965
44390	Chordata	Aves	Passeriformes	Passerellidae	Zonotrichia	querula	Harris's sparrow	33.1	11.7	11.4026	1.02608
64799	Chordata	Aves	Passeriformes	Fringillidae	Chlorodrepanis	virens	Hawaii amakihi	13.35	12	9.43846	1.27139
134902	Chordata	Aves	Passeriformes	Corvidae	Corvus	hawaiiensis	Hawaiian crow	520	25	20.2324	1.23564
56282	Chordata	Aves	Anseriformes	Anatidae	Branta	sandvicensis	Hawaiian goose	2150	42	27.1888	1.54476
223855	Chordata	Aves	Accipitriformes	Accipitridae	Buteo	solitarius	Hawaiian hawk	505	17	20.1095	0.845372
944221	Chordata	Aves	Procellariiformes	Procellariidae	Pterodroma	sandwichensis	Hawaiian petrel	434	13.1	19.485	0.672311
37609	Chordata	Aves	Passeriformes	Fringillidae	Coccothraustes	coccothraustes	Hawfinch	56.6	12.6	12.7501	0.988231
1155787	Chordata	Aves	Galliformes	Phasianidae	Tetrastes	bonasia	Hazel grouse	429	7.2	19.4381	0.370407
181117	Chordata	Aves	Passeriformes	Prunellidae	Prunella	modularis	Hedge sparrow	20.2	20.8	10.2885	2.02168
57072	Chordata	Aves	Charadriiformes	Laridae	Larus	heermanni	Heermann's gull	500	24	20.0679	1.19594
8996	Chordata	Aves	Galliformes	Numididae	Numida	meleagris	Helmeted guineafowl	1299	12.5	24.481	0.5106
2518006	Chordata	Aves	Passeriformes	Passerellidae	Centronyx	henslowii	Henslow's sparrow	12.5	6.5	9.31006	0.698169
9185	Chordata	Aves	Passeriformes	Turdidae	Catharus	guttatus	Hermit thrush	27.8	10.8	10.9958	0.982195
111977	Chordata	Aves	Passeriformes	Parulidae	Setophaga	occidentalis	Hermit warbler	10	9.1	8.88742	1.02392
35669	Chordata	Aves	Charadriiformes	Laridae	Larus	argentatus	Herring gull	1094	49	23.6211	2.07442
451401	Chordata	Aves	Passeriformes	Sturnidae	Lamprotornis	hildebrandti	Hildebrandt's starling	55.8	16.9	12.7123	1.32942
867386	Chordata	Aves	Psittaciformes	Psittacidae	Psittacara	chloropterus	Hispaniolan parakeet	146	30.8	15.5308	1.98315
90719	Chordata	Aves	Passeriformes	Fringillidae	Acanthis	hornemanni	Hoary redpoll	19.25	6.8	10.1858	0.667597
40818	Chordata	Aves	Gruiformes	Gruidae	Grus	monacha	Hooded crane	3700	24	30.4422	0.78838
181096	Chordata	Aves	Passeriformes	Corvidae	Corvus	cornix	Hooded crow	510	16.8	20.1508	0.833714
279951	Chordata	Aves	Anseriformes	Anatidae	Lophodytes	cucullatus	Hooded merganser	634.375	15.7	21.0875	0.744518
105511	Chordata	Aves	Passeriformes	Icteridae	Icterus	cucullatus	Hooded oriole	24.3	6	10.692	0.561167
515672	Chordata	Aves	Psittaciformes	Psittaculidae	Psephotellus	dissimilis	Hooded parrot	55	18	12.6742	1.42021
1316271	Chordata	Aves	Passeriformes	Parulidae	Setophaga	citrina	Hooded warbler	10.6	8.2	8.9959	0.911527
37050	Chordata	Aves	Podicipediformes	Podicipedidae	Podiceps	auritus	Horned grebe	485	9	19.941	0.451331
135430	Chordata	Aves	Passeriformes	Alaudidae	Eremophila	alpestris	Horned lark	33.5	8	11.4312	0.699842
119403	Chordata	Aves	Psittaciformes	Psittacidae	Eunymphicus	cornutus	Horned parakeet	130	19.7	15.16	1.29947
172680	Chordata	Aves	Gruiformes	Otididae	Chlamydotis	undulata	Houbara bustard	1555	12.5	25.4152	0.491831
9135	Chordata	Aves	Passeriformes	Fringillidae	Serinus	canaria	House canary	24.3	24	10.692	2.24467
30427	Chordata	Aves	Passeriformes	Fringillidae	Haemorhous	mexicanus	House finch	21.4	11.6	10.4128	1.11401
48849	Chordata	Aves	Passeriformes	Passeridae	Passer	domesticus	House sparrow	25.3	23	10.7822	2.13315
58211	Chordata	Aves	Passeriformes	Certhiidae	Troglodytes	aedon	House wren	9.7	9	8.83124	1.01911
9240	Chordata	Aves	Sphenisciformes	Spheniscidae	Spheniscus	humboldti	Humboldt penguin	4379	20	31.529	0.634337
142472	Chordata	Aves	Passeriformes	Vireonidae	Vireo	huttoni	Hutton's vireo	11.3	13.5	9.11647	1.48084
51900	Chordata	Aves	Psittaciformes	Psittacidae	Anodorhynchus	hyacinthinus	Hyacinth macaw	1330	38.8	24.6015	1.57714
118194	Chordata	Aves	Charadriiformes	Laridae	Larus	glaucoides	Iceland gull	945.5	33	22.9144	1.44014
68497	Chordata	Aves	Passeriformes	Sylviidae	Hippolais	icterina	Icterine warbler	13.2	10.8	9.41628	1.14695
64815	Chordata	Aves	Passeriformes	Fringillidae	Vestiaria	coccinea	Iiwi	18.3	8.8	10.079	0.873101
115616	Chordata	Aves	Columbiformes	Columbidae	Columbina	inca	Inca dove	50	13.3	12.4251	1.07041
297811	Chordata	Aves	Charadriiformes	Laridae	Larosterna	inca	Inca tern	219	26	16.8988	1.53857
68485	Chordata	Aves	Passeriformes	Sylviidae	Acrocephalus	stentoreus	Indian great reed warbler	24.2	10.6	10.6828	0.992247
9049	Chordata	Aves	Galliformes	Phasianidae	Pavo	cristatus	Indian peafowl	4200	23.2	31.2562	0.742252
1343485	Chordata	Aves	Coraciiformes	Coraciidae	Coracias	benghalensis	Indian roller	158	8.9	15.7883	0.563707
84843	Chordata	Aves	Passeriformes	Cardinalidae	Passerina	cyanea	Indigo bunting	15	11	9.67026	1.13751
1649849	Chordata	Aves	Psittaciformes	Psittaculidae	Psitteuteles	iris	Iris lorikeet	70	24.1	13.3268	1.80839
247969	Chordata	Aves	Passeriformes	Corvidae	Aphelocoma	insularis	Island scrub jay	114	15.3	14.7511	1.03721
126721	Chordata	Aves	Charadriiformes	Laridae	Pagophila	eburnea	Ivory gull	550	23.9	20.4701	1.16756
33591	Chordata	Aves	Ciconiiformes	Ciconiidae	Jabiru	mycteria	Jabiru	5470	27.4	33.0236	0.829709
107379	Chordata	Aves	Charadriiformes	Scolopacidae	Lymnocryptes	minimus	Jack snipe	50.2	12.3	12.4355	0.989106
92683	Chordata	Aves	Sphenisciformes	Spheniscidae	Spheniscus	demersus	Jackass penguin	3135	27.3	29.4098	0.928261
84825	Chordata	Aves	Passeriformes	Icteridae	Icterus	leucopteryx	Jamaican oriole	36.9	12.2	11.6635	1.04599
93934	Chordata	Aves	Galliformes	Phasianidae	Coturnix	japonica	Japanese quail	115	6	14.7779	0.406011
36299	Chordata	Aves	Passeriformes	Zosteropidae	Zosterops	japonicus	Japanese white-eye	11.25	5.1	9.10806	0.559944
	Chordata	Aves	Passeriformes	Estrildidae	Lonchura	oryzivora	Java sparrow	24.8	7	10.7374	0.651925
176043	Chordata	Aves	Psittaciformes	Psittacidae	Nestor	meridionalis	Kaka	429	35.5	19.4381	1.82631
2489341	Chordata	Aves	Psittaciformes	Psittacidae	Strigops	habroptila	Kakapo	1750	60	26.0481	2.30343
283637	Chordata	Aves	Passeriformes	Fringillidae	Chlorodrepanis	stejnegeri	Kauai amakihi	16.65	9	9.88267	0.910685
176057	Chordata	Aves	Psittaciformes	Psittacidae	Nestor	notabilis	Kea	867.5	47	22.5073	2.08821
182909	Chordata	Aves	Passeriformes	Parulidae	Geothlypis	formosa	Kentucky warbler	14	6.9	9.53234	0.723851
50402	Chordata	Aves	Charadriiformes	Charadriidae	Charadrius	vociferus	Killdeer	88	10.9	13.9771	0.779847
203439	Chordata	Aves	Anseriformes	Anatidae	Somateria	spectabilis	King eider	1617	18.9	25.623	0.73762
9234	Chordata	Aves	Sphenisciformes	Spheniscidae	Aptenodytes	patagonicus	King penguin	13036.8	26	39.5689	0.657081
46218	Chordata	Aves	Galliformes	Phasianidae	Excalfactoria	chinensis	King quail	45	5	12.1556	0.411335
43583	Chordata	Aves	Accipitriformes	Cathartidae	Sarcoramphus	papa	King vulture	3405	40	29.9201	1.3369
298831	Chordata	Aves	Passeriformes	Parulidae	Setophaga	kirtlandii	Kirtland's warbler	15.5	9	9.7365	0.924357
165749	Chordata	Aves	Piciformes	Picidae	Dryobates	scalaris	Ladder-backed woodpecker	30.3	4.5	11.1947	0.401976
9088	Chordata	Aves	Galliformes	Phasianidae	Chrysolophus	amherstiae	Lady Amherst's pheasant	738	19.6	21.7623	0.900639
135424	Chordata	Aves	Passeriformes	Fringillidae	Calcarius	lapponicus	Lapland longspur	28.35	6	11.0407	0.543443
274070	Chordata	Aves	Psittaciformes	Psittacidae	Psittaculirostris	desmarestii	Large fig parrot	117	14.9	14.8311	1.00465
194938	Chordata	Aves	Passeriformes	Passerellidae	Calamospiza	melanocorys	Lark bunting	32.6	4.8	11.3665	0.422293
158616	Chordata	Aves	Passeriformes	Passerellidae	Chondestes	grammacus	Lark sparrow	27.1	7.8	10.9375	0.71314
126679	Chordata	Aves	Charadriiformes	Laridae	Leucophaeus	atricilla	Laughing gull	275.6	22	17.7273	1.24103
8939	Chordata	Aves	Coraciiformes	Alcedinidae	Dacelo	novaeguineae	Laughing kookaburra	305	26.8	18.1054	1.48022
2259670	Chordata	Aves	Psittaciformes	Psittacidae	Psittacula	calthrapae	Layard's parakeet	100	14	14.3541	0.975331
54020	Chordata	Aves	Procellariiformes	Diomedeidae	Phoebastria	immutabilis	Laysan albatross	3150	65	29.4391	2.20795
75850	Chordata	Aves	Anseriformes	Anatidae	Anas	laysanensis	Laysan duck	500	12	20.0679	0.597971
74863	Chordata	Aves	Passeriformes	Fringillidae	Telespiza	cantans	Laysan finch	33.3	12	11.4169	1.05107
142471	Chordata	Aves	Passeriformes	Cardinalidae	Passerina	amoena	Lazuli bunting	15.15	9.9	9.69031	1.02164
198935	Chordata	Aves	Passeriformes	Passerellidae	Ammodramus	leconteii	Le Conte's sparrow	14	4.1	9.53234	0.430115
55419	Chordata	Aves	Passeriformes	Mimidae	Toxostoma	lecontei	Le conte's thrasher	61.82	5.7	12.9864	0.438921
52124	Chordata	Aves	Procellariiformes	Fam of Hydrobatidae	Oceanodroma	leucorhoa	Leach's storm petrel	44.6	36	12.133	2.96712
178882	Chordata	Aves	Psittaciformes	Psittacidae	Anodorhynchus	leari	Lear's macaw	940	38.3	22.8866	1.67347
28686	Chordata	Aves	Charadriiformes	Alcidae	Aethia	pusilla	Least auklet	96	8.1	14.2326	0.569115
28730	Chordata	Aves	Passeriformes	Tyrannidae	Empidonax	minimus	Least flycatcher	10	8	8.88742	0.900148
279935	Chordata	Aves	Charadriiformes	Scolopacidae	Calidris	minutilla	Least sandpiper	26	16	10.8436	1.47553
471862	Chordata	Aves	Charadriiformes	Laridae	Sternula	antillarum	Least tern	40	24.1	11.8611	2.03185
52779	Chordata	Aves	Ciconiiformes	Ciconiidae	Leptoptilos	javanicus	Lesser adjutant	5710	31.1	33.3202	0.933368
8915	Chordata	Aves	Charadriiformes	Laridae	Larus	fuscus	Lesser black-backed gull	766.2	34.9	21.9329	1.59122
704175	Chordata	Aves	Phoenicopteriformes	Phoenicopteridae	Phoeniconaias	minor	Lesser flamingo	1500	41	25.2254	1.62535
244446	Chordata	Aves	Suliformes	Fregatidae	Fregata	ariel	Lesser frigatebird	806	27.6	22.1654	1.24519
54559	Chordata	Aves	Passeriformes	Fringillidae	Spinus	psaltria	Lesser goldfinch	9.23	5.7	8.74039	0.652145
148594	Chordata	Aves	Falconiformes	Falconidae	Falco	naumanni	Lesser kestrel	152.5	10.9	15.6723	0.695495
109042	Chordata	Aves	Galliformes	Phasianidae	Tympanuchus	pallidicinctus	Lesser prairie chicken	794.5	13.5	22.0991	0.610883
189533	Chordata	Aves	Anseriformes	Anatidae	Aythya	affinis	Lesser scaup	787	18.3	22.0555	0.829723
2675520	Chordata	Aves	Accipitriformes	Accipitridae	Clanga	pomarina	Lesser spotted eagle	1370	26.1	24.7538	1.05439
1517834	Chordata	Aves	Piciformes	Picidae	Dryobates	minor	Lesser spotted woodpecker	19.8	9.8	10.2457	0.956499
43163	Chordata	Aves	Passeriformes	Sylviidae	Curruca	curruca	Lesser whitethroat	11.4	9	9.13321	0.985415
161739	Chordata	Aves	Charadriiformes	Scolopacidae	Tringa	flavipes	Lesser yellowlegs	80.65	4.8	13.7256	0.349712
56292	Chordata	Aves	Coraciiformes	Coraciidae	Coracias	caudatus	Lilac-breasted roller	108	13.7	14.5859	0.93926
241578	Chordata	Aves	Psittaciformes	Psittacidae	Amazona	finschi	Lilac-crowned parrot	302	25.8	18.0681	1.42793
44396	Chordata	Aves	Passeriformes	Passerellidae	Melospiza	lincolnii	Lincoln's sparrow	17.35	7.6	9.96777	0.762457
498209	Chordata	Aves	Pelecaniformes	Ardeidae	Ixobrychus	minutus	Little bittern	101	6.9	14.3839	0.479704
110682	Chordata	Aves	Pelecaniformes	Ardeidae	Egretta	caerulea	Little blue heron	339.5	13.9	18.5138	0.750789
274074	Chordata	Aves	Psittaciformes	Cacatuidae	Cacatua	sanguinea	Little corella	350	46.9	18.6316	2.51723
252785	Chordata	Aves	Accipitriformes	Accipitridae	Hieraaetus	morphnoides	Little eagle	791	10.3	22.0788	0.46651
188379	Chordata	Aves	Pelecaniformes	Ardeidae	Egretta	garzetta	Little egret	312	22.3	18.1911	1.22587
100828	Chordata	Aves	Podicipediformes	Podicipedidae	Tachybaptus	ruficollis	Little grebe	174	17.5	16.1086	1.08638
559175	Chordata	Aves	Charadriiformes	Laridae	Hydrocoloeus	minutus	Little gull	119	20.9	14.8835	1.40424
126797	Chordata	Aves	Strigiformes	Strigidae	Athene	noctua	Little owl	169	11.1	16.0111	0.693268
37083	Chordata	Aves	Sphenisciformes	Spheniscidae	Eudyptula	minor	Little penguin	1105	25.6	23.6703	1.08152
225396	Chordata	Aves	Charadriiformes	Charadriidae	Charadrius	dubius	Little ringed plover	38.7	13	11.7798	1.10359
670340	Chordata	Aves	Charadriiformes	Scolopacidae	Calidris	minuta	Little stint	21.1	14.7	10.3822	1.41588
507597	Chordata	Aves	Charadriiformes	Laridae	Sternula	albifrons	Little tern	31	23.9	11.2481	2.12481
223780	Chordata	Aves	Accipitriformes	Accipitridae	Kaupifalco	monogrammicus	Lizard buzzard	280.5	8.6	17.7924	0.483351
28713	Chordata	Aves	Passeriformes	Laniidae	Lanius	ludovicianus	Loggerhead shrike	46	12.5	12.2113	1.02364
986099	Chordata	Aves	Psittaciformes	Cacatuidae	Zanda	baudinii	Long-billed black cockatoo	620	47	20.9871	2.23947
1344800	Chordata	Aves	Psittaciformes	Cacatuidae	Cacatua	tenuirostris	Long-billed corella	567	43	20.6002	2.08736
161678	Chordata	Aves	Charadriiformes	Scolopacidae	Limnodromus	scolopaceus	Long-billed dowitcher	130	13.2	15.16	0.870713
99880	Chordata	Aves	Passeriformes	Mimidae	Toxostoma	longirostre	Long-billed thrasher	67.65	7.8	13.2324	0.589464
111810	Chordata	Aves	Strigiformes	Strigidae	Asio	otus	Long-eared owl	249.7	27.8	17.3667	1.60076
115134	Chordata	Aves	Accipitriformes	Accipitridae	Buteo	rufinus	Long-legged buzzard	1174.5	8.5	23.9728	0.354568
85071	Chordata	Aves	Passeriformes	Sturnidae	Lamprotornis	caudatus	Long-tailed glossy starling	121	17.8	14.9352	1.19181
54058	Chordata	Aves	Charadriiformes	Stercorariidae	Stercorarius	longicaudus	Long-tailed jaeger	298	14	18.018	0.776999
73327	Chordata	Aves	Passeriformes	Aegithalidae	Aegithalos	caudatus	Long-tailed tit	8.6	11.1	8.61268	1.2888
231571	Chordata	Aves	Passeriformes	Parulidae	Parkesia	motacilla	Louisiana waterthrush	22.5	11.9	10.522	1.13096
1315732	Chordata	Aves	Apodiformes	Trochilidae	Calothorax	lucifer	Lucifer hummingbird	3.3	4.1	7.05554	0.581103
231559	Chordata	Aves	Passeriformes	Parulidae	Leiothlypis	luciae	Lucy's warbler	6.6	5.8	8.15089	0.711579
142474	Chordata	Aves	Passeriformes	Parulidae	Geothlypis	tolmiei	Macgillivray's warbler	10.4	9	8.96029	1.00443
37081	Chordata	Aves	Sphenisciformes	Spheniscidae	Spheniscus	magellanicus	Magellanic penguin	4000	30	30.9403	0.969609
37042	Chordata	Aves	Suliformes	Fregatidae	Fregata	magnificens	Magnificent frigatebird	1078	34	23.5487	1.44382
304846	Chordata	Aves	Apodiformes	Trochilidae	Eugenes	fulgens	Magnificent hummingbird	8.1	11	8.50594	1.29321
92121	Chordata	Aves	Passeriformes	Parulidae	Setophaga	magnolia	Magnolia warbler	7.5	8	8.37073	0.955711
52777	Chordata	Aves	Ciconiiformes	Ciconiidae	Ciconia	maguari	Maguari stork	4000	20.4	30.9403	0.659334
232642	Chordata	Aves	Psittaciformes	Psittacidae	Psittacula	columboides	Malabar parakeet	85.5	11.2	13.8935	0.806133
177178	Chordata	Aves	Galliformes	Megapodiidae	Macrocephalon	maleo	Maleo	1564	23	25.4458	0.903882
8839	Chordata	Aves	Anseriformes	Anatidae	Anas	platyrhynchos	Mallard	1048.1	29.1	23.4112	1.24299
8832	Chordata	Aves	Anseriformes	Anatidae	Aix	galericulata	Mandarin duck	570	10.4	20.6229	0.504295
48688	Chordata	Aves	Procellariiformes	Procellariidae	Puffinus	puffinus	Manx shearwater	434	50.9	19.485	2.61226
33589	Chordata	Aves	Ciconiiformes	Ciconiidae	Leptoptilos	crumeniferus	Marabou	8000	44.7	35.7437	1.25057
162324	Chordata	Aves	Charadriiformes	Scolopacidae	Limosa	fedoa	Marbled godwit	336	13.7	18.4739	0.741585
28694	Chordata	Aves	Charadriiformes	Alcidae	Brachyramphus	marmoratus	Marbled murrelet	222	10	16.9468	0.590084
1530398	Chordata	Aves	Passeriformes	Thamnophilidae	Stymphalornis	acutirostris	Marsh antwren	9.8	16.2	8.85012	1.83048
322584	Chordata	Aves	Charadriiformes	Scolopacidae	Tringa	stagnatilis	Marsh sandpiper	77.5	7.1	13.6122	0.521591
48890	Chordata	Aves	Passeriformes	Paridae	Poecile	palustris	Marsh tit	11.2	11.9	9.09962	1.30775
68475	Chordata	Aves	Passeriformes	Sylviidae	Acrocephalus	palustris	Marsh warbler	11.5	9.8	9.14983	1.07106
56068	Chordata	Aves	Suliformes	Sulidae	Sula	dactylatra	Masked booby	1739.2	25.5	26.0146	0.98022
2338444	Chordata	Aves	Psittaciformes	Psittacidae	Prosopeia	personata	Masked shining parrot	322	11.8	18.311	0.644422
64811	Chordata	Aves	Passeriformes	Fringillidae	Paroreomyza	montana	Maui alauahio	13.15	8	9.40884	0.850264
148596	Chordata	Aves	Falconiformes	Falconidae	Falco	punctatus	Mauritius kestrel	169.5	10	16.021	0.624182
371921	Chordata	Aves	Passeriformes	Fringillidae	Plectrophenax	hyperboreus	Mckay's bunting	42	4.8	11.9822	0.400594
45803	Chordata	Aves	Passeriformes	Motacillidae	Anthus	pratensis	Meadow pipit	18.4	8.8	10.0905	0.872111
151760	Chordata	Aves	Psittaciformes	Psittacidae	Amazona	farinosa	Mealy parrot	626	42.9	21.0292	2.04002
1288290	Chordata	Aves	Charadriiformes	Laridae	Ichthyaetus	melanocephalus	Mediterranean gull	256	22.1	17.4571	1.26596
68498	Chordata	Aves	Passeriformes	Sylviidae	Hippolais	polyglotta	Melodious warbler	11	8.9	9.06554	0.981739
8953	Chordata	Aves	Falconiformes	Falconidae	Falco	columbarius	Merlin	195	12.7	16.4953	0.769915
28681	Chordata	Aves	Charadriiformes	Laridae	Larus	canus	Mew gull	430.6	33.7	19.4532	1.73237
156558	Chordata	Aves	Passeriformes	Paridae	Poecile	sclateri	Mexican chickadee	11	10.1	9.06554	1.11411
55973	Chordata	Aves	Passeriformes	Corvidae	Aphelocoma	ultramarina	Mexican jay	130	25	15.16	1.64908
1265754	Chordata	Aves	Psittaciformes	Psittacidae	Forpus	cyanopygius	Mexican parrotlet	33.5	10.5	11.4312	0.918542
1517833	Chordata	Aves	Piciformes	Picidae	Dendrocoptes	medius	Middle spotted woodpecker	59	8	12.8608	0.622046
57237	Chordata	Aves	Psittaciformes	Psittacidae	Ara	militaris	Military macaw	1134	46	23.7983	1.93291
52780	Chordata	Aves	Ciconiiformes	Ciconiidae	Mycteria	cinerea	Milky stork	2500	12.4	28.0561	0.441972
435335	Chordata	Aves	Passeriformes	Sylviidae	Acrocephalus	familiaris	Millerbird	18.3	4.2	10.079	0.416707
678588	Chordata	Aves	Psittaciformes	Psittaculidae	Trichoglossus	johnstoniae	Mindanao lorikeet	55.2	17.8	12.6837	1.40337
371914	Chordata	Aves	Accipitriformes	Accipitridae	Ictinia	mississippiensis	Mississippi kite	266	11.2	17.5969	0.636476
301543	Chordata	Aves	Passeriformes	Turdidae	Turdus	viscivorus	Mistle thrush	117.5	21.2	14.8442	1.42816
176066	Chordata	Aves	Psittaciformes	Psittacidae	Myiopsitta	monachus	Monk parakeet	81.7	22.1	13.7626	1.6058
387828	Chordata	Aves	Accipitriformes	Accipitridae	Circus	pygargus	Montagu's harrier	315.5	16.3	18.2334	0.893964
75846	Chordata	Aves	Anseriformes	Anatidae	Anas	fulvigula	Mottled duck	950	20	22.9371	0.871951
311369	Chordata	Aves	Passeriformes	Turdidae	Sialia	currucoides	Mountain bluebird	29.6	9	11.1403	0.807874
156549	Chordata	Aves	Passeriformes	Paridae	Poecile	gambeli	Mountain chickadee	11.5	10.1	9.14983	1.10385
50398	Chordata	Aves	Charadriiformes	Charadriidae	Charadrius	montanus	Mountain plover	100	10	14.3541	0.696665
47245	Chordata	Aves	Columbiformes	Columbidae	Zenaida	macroura	Mourning dove	119	31.3	14.8835	2.103
245564	Chordata	Aves	Passeriformes	Parulidae	Geothlypis	philadelphia	Mourning warbler	10	7.9	8.88742	0.888897
68470	Chordata	Aves	Passeriformes	Sylviidae	Acrocephalus	melanopogon	Moustached warbler	10.9	11.2	9.04832	1.2378
286129	Chordata	Aves	Psittaciformes	Psittaculidae	Psephotellus	varius	Mulga parrot	61.5	11.8	12.9724	0.909625
176041	Chordata	Aves	Psittaciformes	Psittaculidae	Glossopsitta	concinna	Musk lorikeet	70.8	11.5	13.3583	0.860885
8869	Chordata	Aves	Anseriformes	Anatidae	Cygnus	olor	Mute swan	8300	70	36.0187	1.94344
51908	Chordata	Aves	Psittaciformes	Psittacidae	Aratinga	nenday	Nanday parakeet	128	18.7	15.1111	1.2375
125952	Chordata	Aves	Passeriformes	Parulidae	Leiothlypis	ruficapilla	Nashville warbler	7.5	10.2	8.37073	1.21853
218701	Chordata	Aves	Suliformes	Sulidae	Sula	granti	Nazca booby	1754	21	26.0605	0.805817
380372	Chordata	Aves	Passeriformes	Passerellidae	Ammodramus	nelsoni	Nelson's sharp-tailed sparrow	15.2	7.1	9.69696	0.732188
37046	Chordata	Aves	Suliformes	Phalacrocoracidae	Phalacrocorax	brasilianus	Neotropic cormorant	1550	12.6	25.3982	0.496098
321108	Chordata	Aves	Accipitriformes	Accipitridae	Harpyopsis	novaeguineae	New Guinea eagle	2000	30	26.7824	1.12014
187106	Chordata	Aves	Columbiformes	Columbidae	Caloenas	nicobarica	Nicobar pigeon	519	20.5	20.2243	1.01363
509919	Chordata	Aves	Passeriformes	Fringillidae	Telespiza	ultima	Nihoa finch	24.5	12	10.7103	1.12042
297802	Chordata	Aves	Charadriiformes	Laridae	Anous	stolidus	Noddy tern	178	26.2	16.185	1.61878
100822	Chordata	Aves	Pelecaniformes	Threskiornithidae	Geronticus	eremita	Northern bald ibis	1202	32.9	24.0886	1.36579
372288	Chordata	Aves	Passeriformes	Tyrannidae	Camptostoma	imberbe	Northern beardless tyrannulet	7.4	5.8	8.34737	0.694829
9014	Chordata	Aves	Galliformes	Odontophoridae	Colinus	virginianus	Northern bobwhite	194	6.4	16.4777	0.388404
98964	Chordata	Aves	Passeriformes	Cardinalidae	Cardinalis	cardinalis	Northern cardinal	42.6	28.5	12.0176	2.37152
1740858	Chordata	Aves	Casuariiformes	Casuariidae	Casuarius	unappendiculatus	Northern cassowary	47300	22	51.7466	0.425149
51355	Chordata	Aves	Piciformes	Picidae	Colaptes	auratus	Northern flicker	120	12.5	14.9094	0.838395
30455	Chordata	Aves	Procellariiformes	Procellariidae	Fulmarus	glacialis	Northern fulmar	908	51	22.7221	2.24451
37578	Chordata	Aves	Suliformes	Sulidae	Morus	bassanus	Northern gannet	2950	37.4	29.0397	1.28789
8957	Chordata	Aves	Accipitriformes	Accipitridae	Accipiter	gentilis	Northern goshawk	1044.2	22	23.393	0.940451
43466	Chordata	Aves	Accipitriformes	Accipitridae	Circus	cyaneus	Northern harrier	392	17.1	19.0765	0.896392
69940	Chordata	Aves	Strigiformes	Strigidae	Surnia	ulula	Northern hawk-owl	320	16.2	18.2872	0.885864
100859	Chordata	Aves	Charadriiformes	Charadriidae	Vanellus	vanellus	Northern lapwing	218.5	24.5	16.8908	1.4505
60713	Chordata	Aves	Passeriformes	Mimidae	Mimus	polyglottos	Northern mockingbird	53	20	12.5768	1.59023
125947	Chordata	Aves	Passeriformes	Parulidae	Setophaga	americana	Northern parula	7.9	7	8.46178	0.827249
28680	Chordata	Aves	Anseriformes	Anatidae	Anas	acuta	Northern pintail	721	27.4	21.657	1.26518
471715	Chordata	Aves	Psittaciformes	Psittacidae	Platycercus	venustus	Northern rosella	89.5	19.1	14.0264	1.36172
237439	Chordata	Aves	Passeriformes	Hirundinidae	Stelgidopteryx	serripennis	Northern rough-winged swallow	15.7	5.9	9.76252	0.604352
56265	Chordata	Aves	Strigiformes	Strigidae	Aegolius	acadicus	Northern saw-whet owl	117.9	17.5	14.8547	1.17808
75838	Chordata	Aves	Anseriformes	Anatidae	Spatula	clypeata	Northern shoveler	613	22.6	20.9375	1.0794
158049	Chordata	Aves	Passeriformes	Laniidae	Lanius	excubitor	Northern shrike	63.5	12	13.0591	0.918899
182947	Chordata	Aves	Passeriformes	Parulidae	Parkesia	noveboracensis	Northern waterthrush	16.3	8.9	9.83905	0.904559
279966	Chordata	Aves	Passeriformes	Muscicapidae	Oenanthe	oenanthe	Northern wheatear	25	10.1	10.7554	0.939062
279967	Chordata	Aves	Passeriformes	Corvidae	Corvus	caurinus	Northwestern crow	294	16.7	17.9674	0.92946
165748	Chordata	Aves	Piciformes	Picidae	Dryobates	nuttallii	Nuttall's woodpecker	37.4	7.8	11.6963	0.666879
60464	Chordata	Aves	Psittaciformes	Psittacidae	Agapornis	lilianae	Nyasa loverbird	37.3	19.2	11.6898	1.64246
197941	Chordata	Aves	Anseriformes	Anatidae	Clangula	hyemalis	Oldsquaw	872	22.7	22.5316	1.00748
1110376	Chordata	Aves	Passeriformes	Sylviidae	Iduna	pallida	Olivaceous warbler	9	7.9	8.69459	0.908611
95653	Chordata	Aves	Passeriformes	Passerellidae	Arremonops	rufivirgatus	Olive sparrow	22.4	8.2	10.5123	0.780039
274059	Chordata	Aves	Psittaciformes	Psittaculidae	Trichoglossus	euteles	Olive-headed lorikeet	73.7	16	13.4705	1.18778
183521	Chordata	Aves	Passeriformes	Tyrannidae	Contopus	cooperi	Olive-sided flycatcher	32.8	11.1	11.381	0.975309
62259	Chordata	Aves	Passeriformes	Parulidae	Leiothlypis	celata	Orange-crowned warbler	9.2	8.6	8.73447	0.984605
752200	Chordata	Aves	Psittaciformes	Psittacidae	Eupsittula	canicularis	Orange-fronted parakeet	85	16.2	13.8765	1.16744
151758	Chordata	Aves	Psittaciformes	Psittacidae	Amazona	amazonica	Orange-winged amazon	370	30	18.8484	1.59164
84829	Chordata	Aves	Passeriformes	Icteridae	Icterus	spurius	Orchard oriole	21	17.7	10.372	1.70652
52775	Chordata	Aves	Ciconiiformes	Ciconiidae	Ciconia	boyciana	Oriental white stork	4850.5	48.1	32.2075	1.49344
176060	Chordata	Aves	Psittaciformes	Psittaculidae	Trichoglossus	ornatus	Ornate lorikeet	110	19.4	14.6418	1.32498
498208	Chordata	Aves	Passeriformes	Fringillidae	Emberiza	hortulana	Ortolan bunting	19.9	6.8	10.2564	0.662997
56262	Chordata	Aves	Accipitriformes	Pandionidae	Pandion	haliaetus	Osprey	1362	32	24.7236	1.29431
8801	Chordata	Aves	Struthioniformes	Struthionidae	Struthio	camelus	Ostrich	111000	50	61.8034	0.809018
182946	Chordata	Aves	Passeriformes	Parulidae	Seiurus	aurocapilla	Ovenbird	18.8	11	10.1357	1.08527
371922	Chordata	Aves	Charadriiformes	Charadriidae	Pluvialis	fulva	Pacific golden-plover	135	21.3	15.2796	1.39402
328040	Chordata	Aves	Charadriiformes	Laridae	Larus	pacificus	Pacific gull	1313.5	14.5	24.5377	0.590929
309844	Chordata	Aves	Psittaciformes	Psittacidae	Forpus	coelestis	Pacific parrotlet	26.2	10.4	10.8609	0.957563
183525	Chordata	Aves	Passeriformes	Tyrannidae	Empidonax	difficilis	Pacific-slope flycatcher	11	6.9	9.06554	0.761124
164630	Chordata	Aves	Passeriformes	Cardinalidae	Passerina	ciris	Painted bunting	14.75	12	9.63648	1.24527
182940	Chordata	Aves	Passeriformes	Parulidae	Myioborus	pictus	Painted redstart	9.75	6.6	8.8407	0.746547
52781	Chordata	Aves	Ciconiiformes	Ciconiidae	Mycteria	leucocephala	Painted stork	3180	28.6	29.4972	0.969583
30403	Chordata	Aves	Galliformes	Phasianidae	Polyplectron	napoleonis	Palawan peacock-pheasant	550	15	20.4701	0.732777
286692	Chordata	Aves	Passeriformes	Fringillidae	Loxioides	bailleui	Palila	37.85	13	11.7254	1.1087
387825	Chordata	Aves	Accipitriformes	Accipitridae	Circus	macrourus	Pallid harrier	388.5	13.5	19.0409	0.709001
141839	Chordata	Aves	Psittaciformes	Cacatuidae	Probosciger	aterrimus	Palm cockatoo	841	56.3	22.3624	2.51762
321074	Chordata	Aves	Accipitriformes	Accipitridae	Gypohierax	angolensis	Palm-nut vulture	1600	27.1	25.5666	1.05998
176020	Chordata	Aves	Psittaciformes	Psittaculidae	Charmosyna	papou	Papuan lorikeet	83	11.3	13.8079	0.818372
54059	Chordata	Aves	Charadriiformes	Stercorariidae	Stercorarius	parasiticus	Parasidic jaeger	445.5	31.1	19.5914	1.58743
309862	Chordata	Aves	Psittaciformes	Psittacidae	Cyanoliseus	patagonus	Patagonian conure	278	19.5	17.7593	1.09802
111985	Chordata	Aves	Passeriformes	Mimidae	Margarops	fuscatus	Pearly-eyed thrasher	98.6	10.6	14.312	0.740636
240202	Chordata	Aves	Charadriiformes	Scolopacidae	Calidris	melanotos	Pectoral sandpiper	85	5.9	13.8765	0.425178
2723871	Chordata	Aves	Suliformes	Phalacrocoracidae	Phalacrocorax	pelagicus	Pelagic cormorant	2041.2	17.8	26.8964	0.661799
8954	Chordata	Aves	Falconiformes	Falconidae	Falco	peregrinus	Peregrine falcon	840	25	22.3569	1.11823
57434	Chordata	Aves	Psittaciformes	Psittacidae	Psittrichas	fulgidus	Pesquet's parrot	865	25	22.4938	1.11142
34949	Chordata	Aves	Passeriformes	Vireonidae	Vireo	philadelphicus	Philadelphia vireo	12	9.8	9.23127	1.06161
141837	Chordata	Aves	Psittaciformes	Cacatuidae	Cacatua	haematuropygia	Philippine cockatoo	288	17.3	17.8905	0.966996
321089	Chordata	Aves	Accipitriformes	Accipitridae	Pithecophaga	jefferyi	Philippine eagle	6500	41	34.2314	1.19773
557576	Chordata	Aves	Procellariiformes	Procellariidae	Pterodroma	alba	Phoenix petrel	259	11.3	17.4995	0.645734
171275	Chordata	Aves	Charadriiformes	Recurvirostridae	Recurvirostra	avosetta	Pied avocet	304	27.8	18.093	1.53651
325335	Chordata	Aves	Coraciiformes	Cerylidae	Ceryle	rudis	Pied kingfisher	84.4	3.9	13.8561	0.281465
9252	Chordata	Aves	Podicipediformes	Podicipedidae	Podilymbus	podiceps	Pied-billed grebe	430	5	19.4475	0.257102
28696	Chordata	Aves	Charadriiformes	Alcidae	Cepphus	columba	Pigeon guillemot	483.8	15.2	19.9307	0.762641
285233	Chordata	Aves	Psittaciformes	Psittacidae	Pionopsitta	pileata	Pileated parrot	119	16.8	14.8835	1.12877
51359	Chordata	Aves	Piciformes	Picidae	Dryocopus	pileatus	Pileated woodpecker	364	13	18.7844	0.692064
175947	Chordata	Aves	Passeriformes	Fringillidae	Pinicola	enucleator	Pine grosbeak	65.3	9.8	13.1353	0.74608
2201931	Chordata	Aves	Passeriformes	Fringillidae	Spinus	pinus	Pine siskin	12.7	11	9.34088	1.17762
182907	Chordata	Aves	Passeriformes	Parulidae	Setophaga	pinus	Pine warbler	11.8	10.2	9.19902	1.10881
471713	Chordata	Aves	Psittaciformes	Cacatuidae	Lophochroa	leadbeateri	Pink cockatoo	390	83	19.0562	4.35555
132585	Chordata	Aves	Anseriformes	Anatidae	Anser	brachyrhynchus	Pink-footed goose	2645	40.9	28.3874	1.44078
109446	Chordata	Aves	Passeriformes	Corvidae	Gymnorhinus	cyanocephalus	Pinyon jay	105	14.6	14.5006	1.00685
279942	Chordata	Aves	Charadriiformes	Charadriidae	Charadrius	melodus	Piping plover	49	14	12.373	1.1315
8984	Chordata	Aves	Galliformes	Cracidae	Ortalis	vetula	Plain chachalaca	495.5	8.8	20.0301	0.439338
671078	Chordata	Aves	Psittaciformes	Psittacidae	Brotogeris	tirica	Plain parakeet	63	11	13.0376	0.843712
142467	Chordata	Aves	Passeriformes	Paridae	Baeolophus	inornatus	Plain titmouse or oak titmouse	15.9	9	9.78829	0.919466
232645	Chordata	Aves	Psittaciformes	Psittacidae	Psittacula	cyanocephala	Plum-headed parakeet	66	18.8	13.1645	1.42808
1118847	Chordata	Aves	Pelecaniformes	Threskiornithidae	Theristicus	caerulescens	Plumbeous ibis	1500	7	25.2254	0.277498
385245	Chordata	Aves	Passeriformes	Fringillidae	Melamprosops	phaeosoma	Poo-uli	25.5	9.2	10.7998	0.851864
309859	Chordata	Aves	Psittaciformes	Psittacidae	Barnardius	zonarius	Port Lincoln ringneck	150	17.9	15.6185	1.14608
279964	Chordata	Aves	Falconiformes	Falconidae	Falco	mexicanus	Prairie falcon	858	17.2	22.4558	0.76595
92120	Chordata	Aves	Passeriformes	Parulidae	Setophaga	discolor	Prairie warbler	7	10.3	8.25135	1.24828
182944	Chordata	Aves	Passeriformes	Parulidae	Protonotaria	citrea	Prothonotary warbler	14.3	8.1	9.57452	0.845996
241585	Chordata	Aves	Psittaciformes	Psittacidae	Amazona	vittata	Puerto Rican amazon	275	10.1	17.7192	0.570002
200157	Chordata	Aves	Passeriformes	Fringillidae	Melopyrrha	portoricensis	Puerto rican bullfinch	32.1	15.6	11.33	1.37687
200365	Chordata	Aves	Passeriformes	Tyrannidae	Myiarchus	antillarum	Puerto rican flycatcher	23.4	13.6	10.6083	1.28201
181081	Chordata	Aves	Cuculiformes	Coccyzidae	Saurothera	vielloti	Puerto Rican lizard cuckoo	81.9	7.6	13.7696	0.55194
200198	Chordata	Aves	Passeriformes	Thraupidae	Nesospingus	speculiferus	Puerto Rican tanager	35.2	4	11.5496	0.346333
135184	Chordata	Aves	Coraciiformes	Todidae	Todus	mexicanus	Puerto Rican tody	5.9	12.6	7.96283	1.58235
123383	Chordata	Aves	Passeriformes	Vireonidae	Vireo	latimeri	Puerto rican vireo	12	16.8	9.23127	1.8199
33576	Chordata	Aves	Pelecaniformes	Threskiornithidae	Plegadis	ridgwayi	Puna ibis	584	18	20.7273	0.868419
142468	Chordata	Aves	Passeriformes	Fringillidae	Haemorhous	purpureus	Purple finch	25.42	14	10.7928	1.29716
188373	Chordata	Aves	Pelecaniformes	Ardeidae	Ardea	purpurea	Purple heron	1065.5	25.4	23.4916	1.08124
62185	Chordata	Aves	Passeriformes	Fringillidae	Cyanerpes	caeruleus	Purple honeycreeper	12	17	9.23127	1.84157
173220	Chordata	Aves	Passeriformes	Hirundinidae	Progne	subis	Purple martin	45	13.8	12.1556	1.13528
28682	Chordata	Aves	Charadriiformes	Scolopacidae	Calidris	maritima	Purple sandpiper	65.2	20.8	13.1311	1.58402
1333522	Chordata	Aves	Passeriformes	Nectariniidae	Cinnyris	asiaticus	Purple sunbird	8.1	22	8.50594	2.58643
503988	Chordata	Aves	Psittaciformes	Psittaculidae	Parvipsitta	porphyrocephala	Purple-crowned lorikeet	44	12	12.0988	0.991833
1549149	Chordata	Aves	Psittaciformes	Psittaculidae	Lorius	domicella	Purple-naped lory	182	26	16.2601	1.59901
50256	Chordata	Aves	Passeriformes	Sittidae	Sitta	pygmaea	Pygmy nuthatch	10.7	8.2	9.0135	0.909746
371910	Chordata	Aves	Passeriformes	Cardinalidae	Cardinalis	sinuatus	Pyrrhuloxia	35.2		11.5496
176049	Chordata	Aves	Psittaciformes	Psittaculidae	Trichoglossus	haematodus	Rainbow lorikeet	115.1	16.1	14.7806	1.08927
125063	Chordata	Aves	Galliformes	Cracidae	Mitu	tuberosum	Razor-billed curassow	2813	23	28.7536	0.799898
28689	Chordata	Aves	Charadriiformes	Alcidae	Alca	torda	Razorbill	726	42	21.6882	1.93654
64802	Chordata	Aves	Passeriformes	Fringillidae	Loxia	curvirostra	Red crossbill	39.5	16.1	11.8301	1.36094
9031	Chordata	Aves	Galliformes	Phasianidae	Gallus	gallus	Red junglefowl	779.8	30	22.0134	1.36281
43518	Chordata	Aves	Accipitriformes	Accipitridae	Milvus	milvus	Red kite	1080	38	23.5578	1.61305
227173	Chordata	Aves	Charadriiformes	Scolopacidae	Calidris	canutus	Red knot	135	27.3	15.2796	1.7867
274060	Chordata	Aves	Psittaciformes	Psittaculidae	Eos	bornea	Red lory	156	24.7	15.7465	1.5686
381279	Chordata	Aves	Psittaciformes	Psittacidae	Prosopeia	tabuensis	Red shining parrot	232	6.8	17.1029	0.397593
1107398	Chordata	Aves	Psittaciformes	Psittaculidae	Eos	histrio	Red-and-blue lory	167.5	15.2	15.9814	0.951104
176013	Chordata	Aves	Psittaciformes	Psittacidae	Ara	chloropterus	Red-and-green macaw	1220	50.1	24.1633	2.07339
56324	Chordata	Aves	Passeriformes	Laniidae	Lanius	collurio	Red-backed shrike	28.4	10.1	11.0448	0.91446
523728	Chordata	Aves	Psittaciformes	Psittacidae	Poicephalus	rufiventris	Red-bellied parrot	120	33.4	14.9094	2.24019
56083	Chordata	Aves	Piciformes	Picidae	Melanerpes	carolinus	Red-bellied woodpecker	72.5	20.7	13.4245	1.54196
56790	Chordata	Aves	Passeriformes	Corvidae	Pyrrhocorax	pyrrhocorax	Red-billed chough	277.8	20.3	17.7566	1.14323
36275	Chordata	Aves	Passeriformes	Leiothrichidae	Leiothrix	lutea	Red-billed leothrix	21.5	15	10.4229	1.43914
187445	Chordata	Aves	Passeriformes	Ploceidae	Quelea	quelea	Red-billed quelea	17.5	10	9.98565	1.00144
37045	Chordata	Aves	Phaethontiformes	Phaethontidae	Phaethon	aethereus	Red-billed tropicbird	750	17.6	21.8355	0.806026
8879	Chordata	Aves	Anseriformes	Anatidae	Mergus	serrator	Red-breasted merganser	1020.6	21.3	23.282	0.914871
50249	Chordata	Aves	Passeriformes	Sittidae	Sitta	canadensis	Red-breasted nuthatch	11.2	7.5	9.09962	0.824211
232635	Chordata	Aves	Psittaciformes	Psittacidae	Psittacula	alexandri	Red-breasted parakeet	147	23.3	15.5529	1.49811
131343	Chordata	Aves	Piciformes	Picidae	Sphyrapicus	ruber	Red-breasted sapsucker	55	4.8	12.6742	0.378723
244082	Chordata	Aves	Psittaciformes	Psittacidae	Amazona	rhodocorytha	Red-browed parrot	550	44	20.4701	2.14948
336387	Chordata	Aves	Psittaciformes	Psittacidae	Purpureicephalus	spurius	Red-capped parrot	116	15.3	14.8046	1.03346
165740	Chordata	Aves	Piciformes	Picidae	Picoides	borealis	Red-cockaded woodpecker	56	16.1	12.7218	1.26554
30387	Chordata	Aves	Anseriformes	Anatidae	Netta	rufina	Red-crested pochard	1118	8.8	23.728	0.37087
30415	Chordata	Aves	Gruiformes	Gruidae	Grus	japonensis	Red-crowned crane	8500	25.2	36.1977	0.696177
229552	Chordata	Aves	Psittaciformes	Psittacidae	Amazona	viridigenalis	Red-crowned parrot	316	39.5	18.2394	2.16564
28733	Chordata	Aves	Passeriformes	Vireonidae	Vireo	olivaceus	Red-eyed vireo	17	10.2	9.92557	1.02765
182912	Chordata	Aves	Passeriformes	Parulidae	Cardellina	rubrifrons	Red-faced warbler	9.8	3	8.85012	0.338978
51904	Chordata	Aves	Psittaciformes	Psittacidae	Deroptyus	accipitrinus	Red-fan parrot	246	21.8	17.3128	1.25918
57662	Chordata	Aves	Suliformes	Sulidae	Sula	sula	Red-footed booby	1017	23	23.2648	0.988616
56351	Chordata	Aves	Falconiformes	Falconidae	Falco	vespertinus	Red-footed falcon	152.5	13.2	15.6723	0.842251
467030	Chordata	Aves	Psittaciformes	Psittacidae	Ara	rubrogenys	Red-fronted macaw	470	23	19.811	1.16097
114435	Chordata	Aves	Psittaciformes	Psittacidae	Cyanoramphus	novaezelandiae	Red-fronted parakeet	92.6	12.4	14.1262	0.877804
241588	Chordata	Aves	Psittaciformes	Psittacidae	Poicephalus	gulielmi	Red-fronted parrot	275	21	17.7192	1.18515
60467	Chordata	Aves	Psittaciformes	Psittacidae	Agapornis	pullarius	Red-headed lovebird	43	18	12.041	1.49489
279962	Chordata	Aves	Piciformes	Picidae	Melanerpes	erythrocephalus	Red-headed woodpecker	75	10	13.5196	0.739667
70931	Chordata	Aves	Charadriiformes	Laridae	Rissa	brevirostris	Red-legged kittiwake	377	27	18.9221	1.4269
9079	Chordata	Aves	Galliformes	Phasianidae	Alectoris	rufa	Red-legged partridge	528	6.2	20.2968	0.305466
200369	Chordata	Aves	Passeriformes	Turdidae	Turdus	plumbeus	Red-legged thrush	75.3	14.6	13.5308	1.07902
151759	Chordata	Aves	Psittaciformes	Psittacidae	Amazona	autumnalis	Red-lored parrot	416	27	19.3139	1.39795
12946	Chordata	Aves	Psittaciformes	Psittacidae	Psittacara	erythrogenys	Red-masked parakeet	151	26.2	15.6401	1.67518
372291	Chordata	Aves	Piciformes	Picidae	Sphyrapicus	nuchalis	Red-naped sapsucker	48.5	4.9	12.3466	0.39687
80367	Chordata	Aves	Podicipediformes	Podicipedidae	Podiceps	grisegena	Red-necked grebe	1100	11	23.648	0.465156
	Chordata	Aves	Caprimulgiformes	Caprimulgidae	Caprimulgus	ruficollis	Red-necked nightjar	68.5	13.2	13.2668	0.994964
240204	Chordata	Aves	Charadriiformes	Scolopacidae	Phalaropus	lobatus	Red-necked phalarope	33.8	12.9	11.4524	1.1264
176047	Chordata	Aves	Psittaciformes	Psittacidae	Psephotus	haematonotus	Red-rumped parrot	61.4	12.2	12.968	0.940778
317158	Chordata	Aves	Passeriformes	Hirundinidae	Cecropis	daurica	Red-rumped swallow	22.2	9	10.4927	0.857741
223475	Chordata	Aves	Accipitriformes	Accipitridae	Buteo	lineatus	Red-shouldered hawk	607	22.4	20.8947	1.07204
178888	Chordata	Aves	Psittaciformes	Psittacidae	Diopsittaca	nobilis	Red-shouldered macaw	151	22.9	15.6401	1.46419
56263	Chordata	Aves	Accipitriformes	Accipitridae	Buteo	jamaicensis	Red-tailed hawk	1362	30.7	24.7236	1.24173
57073	Chordata	Aves	Phaethontiformes	Phaethontidae	Phaethon	rubricauda	Red-tailed tropicbird	593.2	32.7	20.7949	1.5725
37040	Chordata	Aves	Gaviiformes	Gaviidae	Gavia	stellata	Red-throated diver	1816	24	26.2497	0.914297
45805	Chordata	Aves	Passeriformes	Motacillidae	Anthus	cervinus	Red-throated pipit	20.9	4.5	10.3617	0.434292
182897	Chordata	Aves	Passeriformes	Pycnonotidae	Pycnonotus	jocosus	Red-whiskered bulbul	27.7	11.1	10.9875	1.01024
39638	Chordata	Aves	Passeriformes	Icteridae	Agelaius	phoeniceus	Red-winged blackbird	56.7	20	12.7547	1.56804
274068	Chordata	Aves	Psittaciformes	Psittacidae	Aprosmictus	erythropterus	Red-winged parrot	136	24.4	15.3031	1.59445
56074	Chordata	Aves	Pelecaniformes	Ardeidae	Egretta	rufescens	Reddish egret	614	22	20.9446	1.05039
30385	Chordata	Aves	Anseriformes	Anatidae	Aythya	americana	Redhead	1077.3	22.6	23.5455	0.959843
411526	Chordata	Aves	Passeriformes	Turdidae	Turdus	iliacus	Redwing	61.2	18.8	12.9592	1.45071
30425	Chordata	Aves	Passeriformes	Fringillidae	Emberiza	schoeniclus	Reed bunting	18.4	12.2	10.0905	1.20906
9066	Chordata	Aves	Galliformes	Phasianidae	Syrmaticus	reevesii	Reeves's pheasant	1239	9.2	24.2412	0.37952
35545	Chordata	Aves	Psittaciformes	Psittacidae	Polytelis	anthopeplus	Regent parrot	170	13.8	16.0308	0.860843
61263	Chordata	Aves	Charadriiformes	Alcidae	Cerorhinca	monocerata	Rhinoceros auklet	544.1	28.2	20.4242	1.38072
328808	Chordata	Aves	Columbiformes	Columbidae	Streptopelia	risoria	Ring dove	155	12	15.7254	0.763095
357595	Chordata	Aves	Passeriformes	Turdidae	Turdus	torquatus	Ring ouzel	109	9.1	14.614	0.622692
126683	Chordata	Aves	Charadriiformes	Laridae	Larus	delawarensis	Ring-billed gull	518.5	31.8	20.2203	1.57268
189535	Chordata	Aves	Anseriformes	Anatidae	Aythya	collaris	Ring-necked duck	737	20.4	21.7562	0.937665
75871	Chordata	Aves	Anseriformes	Anatidae	Callonetta	leucophrys	Ringed teal	365.5	15	18.8005	0.797852
68491	Chordata	Aves	Passeriformes	Locustellidae	Locustella	fluviatilis	River warbler	16.1	6.9	9.8138	0.703092
8932	Chordata	Aves	Columbiformes	Columbidae	Columba	livia	Rock dove	358.7	35	18.7271	1.86895
45801	Chordata	Aves	Passeriformes	Motacillidae	Anthus	petrosus	Rock pipit	22.4	10.9	10.5123	1.03688
64668	Chordata	Aves	Galliformes	Phasianidae	Lagopus	muta	Rock ptarmigan	535.5	11.7	20.3565	0.574754
217132	Chordata	Aves	Charadriiformes	Scolopacidae	Calidris	ptilocnemis	Rock sandpiper	84	7.3	13.8424	0.527366
150913	Chordata	Aves	Passeriformes	Passeridae	Petronia	petronia	Rock sparrow	30.2	7	11.187	0.625727
75140	Chordata	Aves	Passeriformes	Corvidae	Corvus	frugilegus	Rook	453.5	22.9	19.6642	1.16456
135444	Chordata	Aves	Passeriformes	Cardinalidae	Pheucticus	ludovicianus	Rose-breasted grosbeak	47.325	24	12.2837	1.95381
9228	Chordata	Aves	Psittaciformes	Psittacidae	Psittacula	krameri	Rose-ringed parakeet	128	34	15.1111	2.25
371920	Chordata	Aves	Pelecaniformes	Threskiornithidae	Platalea	ajaja	Roseate spoonbill	1036.97	28	23.3592	1.19867
289485	Chordata	Aves	Charadriiformes	Laridae	Sterna	dougallii	Roseate tern	112	25.7	14.6968	1.74868
56281	Chordata	Aves	Anseriformes	Anatidae	Anser	rossii	Ross's goose	1715	22.5	25.9388	0.867427
60468	Chordata	Aves	Psittaciformes	Psittacidae	Agapornis	roseicollis	Rosy-faced lovebird	54.8	34.1	12.6646	2.69255
115229	Chordata	Aves	Accipitriformes	Accipitridae	Buteo	lagopus	Rough-legged hawk	980.64	18.8	23.0892	0.814235
37070	Chordata	Aves	Procellariiformes	Diomedeidae	Diomedea	epomophora	Royal albatross	9000	58	36.631	1.58336
555356	Chordata	Aves	Charadriiformes	Laridae	Thalasseus	maximus	Royal tern	373	28.6	18.8802	1.51482
73321	Chordata	Aves	Passeriformes	Regulidae	Regulus	calendula	Ruby-crowned kinglet	6.75	5.6	8.18911	0.683835
190676	Chordata	Aves	Apodiformes	Trochilidae	Archilochus	colubris	Ruby-throated hummingbird	3.1	9.1	6.9643	1.30666
8884	Chordata	Aves	Anseriformes	Anatidae	Oxyura	jamaicensis	Ruddy duck	542	13.6	20.4077	0.666414
54971	Chordata	Aves	Charadriiformes	Scolopacidae	Arenaria	interpres	Ruddy turnstone	136	22.3	15.3031	1.45722
198806	Chordata	Aves	Charadriiformes	Scolopacidae	Calidris	pugnax	Ruff	136	13.9	15.3031	0.908314
9000	Chordata	Aves	Galliformes	Phasianidae	Bonasa	umbellus	Ruffed grouse	532	11	20.3287	0.541106
29060	Chordata	Aves	Apodiformes	Trochilidae	Selasphorus	rufus	Rufous hummingbird	3.5	8.9	7.14251	1.24606
198934	Chordata	Aves	Passeriformes	Passerellidae	Aimophila	ruficeps	Rufous-crowned sparrow	18.8	5.1	10.1357	0.50317
869901	Chordata	Aves	Passeriformes	Muscicapidae	Cercotrichas	galactotes	Rufous-tailed scrub-robin	20.3	7	10.299	0.679675
1549155	Chordata	Aves	Psittaciformes	Psittacidae	Poicephalus	rueppellii	Ruppel's parrot	116	34.3	14.8046	2.31685
57425	Chordata	Aves	Coraciiformes	Momotidae	Momotus	mexicanus	Russet-crowned motmot	75.7	10.4	13.5458	0.767768
84801	Chordata	Aves	Passeriformes	Icteridae	Euphagus	carolinus	Rusty blackbird	60.8	8.8	12.9415	0.679983
100858	Chordata	Aves	Pelecaniformes	Threskiornithidae	Threskiornis	aethiopicus	Sacred ibis	1530	37	25.3296	1.46074
52785	Chordata	Aves	Ciconiiformes	Ciconiidae	Ephippiorhynchus	senegalensis	Saddle-billed stork	6162.5	30.2	33.8535	0.89208
9002	Chordata	Aves	Galliformes	Phasianidae	Centrocercus	urophasianus	Sage grouse	1929.5	7	26.5831	0.263325
198938	Chordata	Aves	Passeriformes	Passerellidae	Artemisiospiza	belli	Sage sparrow	17.1	9.1	9.93769	0.915705
345164	Chordata	Aves	Falconiformes	Falconidae	Falco	cherrug	Saker falcon	966	15.9	23.017	0.690795
136504	Chordata	Aves	Psittaciformes	Cacatuidae	Cacatua	moluccensis	Salmon-crested cockatoo	830	65.8	22.3012	2.95052
2857398	Chordata	Aves	Passeriformes	Passerellidae	Ammospiza	caudacuta	Saltmarsh sharp-tailed sparrow	16.5	10	9.86407	1.01378
1182784	Chordata	Aves	Psittaciformes	Psittacidae	Psittaculirostris	salvadorii	Salvadori's fig parrot	118	12	14.8574	0.80768
279936	Chordata	Aves	Charadriiformes	Scolopacidae	Calidris	alba	Sanderling	50	18.6	12.4251	1.49696
1977160	Chordata	Aves	Gruiformes	Gruidae	Antigone	canadensis	Sandhill crane	3890	36.6	30.7612	1.18981
126723	Chordata	Aves	Charadriiformes	Laridae	Thalasseus	sandvicensis	Sandwich tern	250	30.8	17.3711	1.77306
121426	Chordata	Aves	Passeriformes	Sylviidae	Curruca	melanocephala	Sardinian warbler	11.7	8.3	9.18274	0.90387
2717063	Chordata	Aves	Gruiformes	Gruidae	Antigone	antigone	Sarus crane	8663	41.8	36.3411	1.15021
161624	Chordata	Aves	Passeriformes	Passerellidae	Passerculus	sandwichensis	Savannah sparrow	20.2	18	10.2885	1.74953
68490	Chordata	Aves	Passeriformes	Locustellidae	Locustella	luscinioides	Savi's warbler	13.9	9.8	9.51813	1.02961
183532	Chordata	Aves	Passeriformes	Tyrannidae	Sayornis	saya	Say's phoebe	21.8	5	10.453	0.47833
303305	Chordata	Aves	Psittaciformes	Psittacidae	Pionus	maximiliani	Scaly-headed parrot	293	16.2	17.9547	0.902272
335483	Chordata	Aves	Pelecaniformes	Threskiornithidae	Eudocimus	ruber	Scarlet ibis	615	33.2	20.9517	1.5846
176014	Chordata	Aves	Psittaciformes	Psittacidae	Ara	macao	Scarlet macaw	1040	33	23.3734	1.41186
62086	Chordata	Aves	Passeriformes	Cardinalidae	Piranga	olivacea	Scarlet tanager	29	11.9	11.093	1.07275
492514	Chordata	Aves	Psittaciformes	Psittacidae	Neophema	splendida	Scarlet-chested parrot	38.6	14	11.7734	1.18912
84828	Chordata	Aves	Passeriformes	Icteridae	Icterus	parisorum	Scott's oriole	36.2	6.4	11.6171	0.55091
39617	Chordata	Aves	Passeriformes	Corvidae	Aphelocoma	coerulescens	Scrub jay	78.7	15	13.6558	1.09843
371905	Chordata	Aves	Passeriformes	Passerellidae	Ammodramus	maritimus	Seaside sparrow	20	9	10.2672	0.876581
52609	Chordata	Aves	Passeriformes	Sylviidae	Acrocephalus	schoenobaenus	Sedge warbler	11.8	11.8	9.19902	1.28275
50400	Chordata	Aves	Charadriiformes	Charadriidae	Charadrius	semipalmatus	Semipalmated plover	52	9.2	12.527	0.734413
279961	Chordata	Aves	Charadriiformes	Scolopacidae	Calidris	pusilla	Semipalmated sandpiper	27	19.3	10.9291	1.76592
176045	Chordata	Aves	Psittaciformes	Psittacidae	Poicephalus	senegalus	Senegal parrot	155	40	15.7254	2.54365
68481	Chordata	Aves	Passeriformes	Sylviidae	Acrocephalus	sechellensis	Seychelles warbler	15.9	17	9.78829	1.73677
56330	Chordata	Aves	Accipitriformes	Accipitridae	Accipiter	striatus	Sharp-shinned hawk	135	19.9	15.2796	1.30239
83287	Chordata	Aves	Galliformes	Phasianidae	Tympanuchus	phasianellus	Sharp-tailed grouse	908	7.5	22.7221	0.330074
33584	Chordata	Aves	Pelecaniformes	Balaenicipitidae	Balaeniceps	rex	Shoebill	5984	35.7	33.6469	1.06102
279949	Chordata	Aves	Charadriiformes	Scolopacidae	Limnodromus	griseus	Short-billed dowitcher	105	13.3	14.5006	0.9172
56267	Chordata	Aves	Strigiformes	Strigidae	Asio	flammeus	Short-eared owl	406	21.8	19.2164	1.13445
54023	Chordata	Aves	Procellariiformes	Diomedeidae	Phoebastria	albatrus	Short-tailed albatross	4411	17.6	31.5768	0.557371
244087	Chordata	Aves	Psittaciformes	Psittacidae	Graydidascalus	brachyurus	Short-tailed parrot	159	13.2	15.8091	0.834963
48684	Chordata	Aves	Procellariiformes	Procellariidae	Ardenna	tenuirostris	Short-tailed shearwater	499.4	39.9	20.0629	1.98875
43465	Chordata	Aves	Accipitriformes	Accipitridae	Circaetus	gallicus	Short-toed eagle	1699.5	17.3	25.8898	0.668217
73330	Chordata	Aves	Passeriformes	Certhiidae	Certhia	brachydactyla	Short-toed tree-creeper	8.2	5.8	8.5277	0.680137
40819	Chordata	Aves	Gruiformes	Gruidae	Grus	leucogeranus	Siberian crane	5931	36.2	33.5847	1.07787
56787	Chordata	Aves	Passeriformes	Corvidae	Perisoreus	infaustus	Siberian jay	84.4	17.9	13.8561	1.29185
371923	Chordata	Aves	Passeriformes	Paridae	Poecile	cinctus	Siberian tit or gray-headed chickadee	12.5	9	9.31006	0.966696
43581	Chordata	Aves	Passeriformes	Zosteropidae	Zosterops	lateralis	Silvereye	12.7	13	9.34088	1.39173
1569666	Chordata	Aves	Charadriiformes	Laridae	Chroicocephalus	genei	Slender-billed gull	281	31.7	17.799	1.781
345190	Chordata	Aves	Psittaciformes	Psittacidae	Enicognathus	leptorhynchus	Slender-billed parakeet	193	15.3	16.46	0.929528
107026	Chordata	Aves	Anseriformes	Anatidae	Mergellus	albellus	Smew	610	10	20.9161	0.4781
371908	Chordata	Aves	Passeriformes	Fringillidae	Calcarius	pictus	Smith's longspur	26.65	5	10.8995	0.458737
156764	Chordata	Aves	Accipitriformes	Accipitridae	Rostrhamus	sociabilis	Snail kite	352.5	17	18.6593	0.911076
161627	Chordata	Aves	Passeriformes	Fringillidae	Plectrophenax	nivalis	Snow bunting	41.8	9.6	11.9703	0.801985
8849	Chordata	Aves	Anseriformes	Anatidae	Anser	caerulescens	Snow goose	2806.65	27.5	28.7401	0.95685
52126	Chordata	Aves	Procellariiformes	Procellariidae	Pagodroma	nivea	Snow petrel	268	46	17.6244	2.61002
110681	Chordata	Aves	Pelecaniformes	Ardeidae	Egretta	thula	Snowy egret	314	22.8	18.2153	1.25169
371907	Chordata	Aves	Strigiformes	Strigidae	Bubo	scandiacus	Snowy owl	2042.5	28	26.9	1.04089
50392	Chordata	Aves	Charadriiformes	Charadriidae	Charadrius	alexandrinus	Snowy plover	37	19	11.6701	1.62809
2496573	Chordata	Aves	Tinamiformes	Tinamidae	Tinamus	solitarius	Solitary tinamou	1390.5	15	24.8304	0.604098
44397	Chordata	Aves	Passeriformes	Passerellidae	Melospiza	melodia	Song sparrow	22.7	11.3	10.5415	1.07196
127946	Chordata	Aves	Passeriformes	Turdidae	Turdus	philomelos	Song thrush	67.8	17.7	13.2385	1.33701
37052	Chordata	Aves	Procellariiformes	Procellariidae	Ardenna	grisea	Sooty shearwater	740	34	21.7746	1.56145
79634	Chordata	Aves	Procellariiformes	Fam of Hydrobatidae	Oceanodroma	tristrami	Sooty storm petrel	87	14	13.9439	1.00402
425648	Chordata	Aves	Charadriiformes	Laridae	Onychoprion	fuscatus	Sooty tern	148	35.8	15.5749	2.29858
395889	Chordata	Aves	Charadriiformes	Stercorariidae	Stercorarius	maccormicki	South polar skua	1349	23.5	24.6743	0.952409
8951	Chordata	Aves	Falconiformes	Falconidae	Caracara	plancus	Southern caracara	1348	37.6	24.6705	1.52409
8787	Chordata	Aves	Casuariiformes	Casuariidae	Casuarius	casuarius	Southern cassowary	44000	30	50.9733	0.588544
79629	Chordata	Aves	Procellariiformes	Procellariidae	Fulmarus	glacialoides	Southern fulmar	795	45	22.102	2.03601
37057	Chordata	Aves	Procellariiformes	Procellariidae	Macronectes	giganteus	Southern giant petrel	3697.5	47	30.4379	1.54413
155086	Chordata	Aves	Bucerotiformes	Bucorvidae	Bucorvus	leadbeateri	Southern ground hornbill	3767.5	70	30.557	2.2908
72878	Chordata	Aves	Passeriformes	Hirundinidae	Stelgidopteryx	ruficollis	Southern rough-winged swallow	16	5.9	9.80107	0.601975
52408	Chordata	Aves	Accipitriformes	Accipitridae	Aquila	adalberti	Spanish imperial eagle	3000	44.5	29.1415	1.52703
56115	Chordata	Aves	Passeriformes	Passeridae	Passer	hispaniolensis	Spanish sparrow	24.2	11.2	10.6828	1.04841
57412	Chordata	Aves	Coliiformes	Coliidae	Colius	striatus	Speckled mousebird	51	11.5	12.4765	0.921735
50367	Chordata	Aves	Anseriformes	Anatidae	Somateria	fischeri	Spectacled eider	1558	18	25.4254	0.707953
111820	Chordata	Aves	Strigiformes	Strigidae	Pulsatrix	perspicillata	Spectacled owl	770	25	21.9555	1.13867
51902	Chordata	Aves	Psittaciformes	Psittacidae	Cyanopsitta	spixii	Spix's macaw	200	27	16.5825	1.62822
	Chordata	Aves	Pelecaniformes	Threskiornithidae	Bostrychia	rara	Spot-breasted ibis		8.3
105520	Chordata	Aves	Passeriformes	Icteridae	Icterus	pectoralis	Spot-breasted oriole	46.5	11.6	12.2388	0.947804
115700	Chordata	Aves	Columbiformes	Columbidae	Spilopelia	chinensis	Spotted dove	159	9.8	15.8091	0.619897
1293958	Chordata	Aves	Passeriformes	Muscicapidae	Muscicapa	striata	Spotted flycatcher	15.9	11.8	9.78829	1.20552
56786	Chordata	Aves	Passeriformes	Corvidae	Nucifraga	caryocatactes	Spotted nutcracker	183	16.2	16.2786	0.995169
201991	Chordata	Aves	Strigiformes	Strigidae	Strix	occidentalis	Spotted owl	588.7	25	20.7619	1.20413
272050	Chordata	Aves	Charadriiformes	Scolopacidae	Tringa	erythropus	Spotted redshank	158	8.6	15.7883	0.544706
190659	Chordata	Aves	Charadriiformes	Scolopacidae	Actitis	macularius	Spotted sandpiper	34	12	11.4665	1.04653
95650	Chordata	Aves	Passeriformes	Passerellidae	Pipilo	maculatus	Spotted towhee	40.4	11	11.8857	0.925483
109674	Chordata	Aves	Galliformes	Phasianidae	Falcipennis	canadensis	Spruce grouse	417.3	13	19.3265	0.672652
658924	Chordata	Aves	Anseriformes	Anatidae	Plectropterus	gambensis	Spur-winged goose	3869	11.3	30.7266	0.36776
8909	Chordata	Aves	Charadriiformes	Charadriidae	Vanellus	spinosus	Spur-winged lapwing	188	17	16.3703	1.03847
321102	Chordata	Aves	Accipitriformes	Accipitridae	Lophoictinia	isura	Square-tailed kite	585.5	17	20.7384	0.819736
241584	Chordata	Aves	Psittaciformes	Psittacidae	Amazona	versicolor	St, Lucia amazon	676	38.8	21.3683	1.81577
175529	Chordata	Aves	Psittaciformes	Psittacidae	Amazona	guildingii	St, Vincent parrot	646	28	21.1673	1.32279
234623	Chordata	Aves	Anseriformes	Anatidae	Polysticta	stelleri	Steller's eider	907.2	23	22.718	1.01241
114083	Chordata	Aves	Passeriformes	Corvidae	Cyanocitta	stelleri	Steller's jay	99.1	16.1	14.3271	1.12374
193005	Chordata	Aves	Accipitriformes	Accipitridae	Aquila	nipalensis	Steppe eagle	2745.5	41	28.6086	1.43313
279938	Chordata	Aves	Charadriiformes	Scolopacidae	Calidris	himantopus	Stilt sandpiper	57.3	11.1	12.7827	0.868359
160229	Chordata	Aves	Columbiformes	Columbidae	Columba	oenas	Stock dove and stock pigeon	291	12.6	17.9291	0.702768
425372	Chordata	Aves	Pelecaniformes	Threskiornithidae	Threskiornis	spinicollis	Straw-necked ibis	1351.5	39.4	24.6838	1.59619
141274	Chordata	Aves	Psittaciformes	Cacatuidae	Cacatua	galerita	Sulphur-crested cockatoo	800	57	22.1309	2.57558
36733	Chordata	Aves	Passeriformes	Cardinalidae	Piranga	rubra	Summer tanager	40	7.9	11.8611	0.666043
54383	Chordata	Aves	Eurypygiformes	Eurypygidae	Eurypyga	helias	Sunbittern	210	15	16.7518	0.895425
55807	Chordata	Aves	Passeriformes	Maluridae	Malurus	cyaneus	Superb fairywren	10.4	10.4	8.96029	1.16068
1288897	Chordata	Aves	Psittaciformes	Psittacidae	Polytelis	swainsonii	Superb parrot	153	15.1	15.683	0.962827
371863	Chordata	Aves	Anseriformes	Anatidae	Melanitta	perspicillata	Surf scoter	1097.5	9.5	23.6368	0.401916
156757	Chordata	Aves	Accipitriformes	Accipitridae	Buteo	swainsoni	Swainson's hawk	980.64	24.9	23.0892	1.07843
91951	Chordata	Aves	Passeriformes	Turdidae	Catharus	ustulatus	Swainson's thrush	27.9	11	11.004	0.999636
103048	Chordata	Aves	Passeriformes	Parulidae	Limnothlypis	swainsonii	Swainson's warbler	13.5	9.9	9.46044	1.04646
8964	Chordata	Aves	Accipitriformes	Accipitridae	Circus	aeruginosus	Swamp harrier	711.5	20.1	21.5973	0.930674
44398	Chordata	Aves	Passeriformes	Passerellidae	Melospiza	georgiana	Swamp sparrow	16.1	7.8	9.8138	0.7948
301974	Chordata	Aves	Piciformes	Picidae	Dendrocopos	syriacus	Syrian woodpecker	76.8	10.9	13.5865	0.802266
12983	Chordata	Aves	Psittaciformes	Cacatuidae	Cacatua	goffiniana	Tanimbar cockatoo	275	26	17.7192	1.46733
252781	Chordata	Aves	Accipitriformes	Accipitridae	Aquila	rapax	Tawny eagle	1996.1	40.3	26.7716	1.50533
111821	Chordata	Aves	Strigiformes	Strigidae	Strix	aluco	Tawny owl	520	22.4	20.2324	1.10713
328946	Chordata	Aves	Charadriiformes	Scolopacidae	Calidris	temminckii	Temminck's stint	23	12.9	10.5703	1.2204
1610824	Chordata	Aves	Passeriformes	Parulidae	Leiothlypis	peregrina	Tennessee warbler	8.5	6.4	8.59173	0.744902
171277	Chordata	Aves	Charadriiformes	Scolopacidae	Xenus	cinereus	Terek sandpiper	78.8	16	13.6594	1.17135
28711	Chordata	Aves	Charadriiformes	Alcidae	Uria	lomvia	Thick-billed murre	964	29	23.007	1.26048
309841	Chordata	Aves	Psittaciformes	Psittacidae	Rhynchopsitta	pachyrhyncha	Thick-billed parrot	360	33	18.7412	1.76082
391696	Chordata	Aves	Passeriformes	Turdidae	Luscinia	luscinia	Thrush nightingale	23.8	8.9	10.6458	0.836009
95723	Chordata	Aves	Piciformes	Ramphastidae	Ramphastos	toco	Toco toucan	540	16.2	20.392	0.794428
111978	Chordata	Aves	Passeriformes	Parulidae	Setophaga	townsendi	Townsend's warbler	8.85	10.7	8.66422	1.23496
45804	Chordata	Aves	Passeriformes	Motacillidae	Anthus	trivialis	Tree pipit	23.4	8.8	10.6083	0.829538
72873	Chordata	Aves	Passeriformes	Hirundinidae	Tachycineta	bicolor	Tree swallow	19	12.1	10.1581	1.19117
9191	Chordata	Aves	Passeriformes	Icteridae	Agelaius	tricolor	Tricolored blackbird	56.5	13.2	12.7454	1.03567
110683	Chordata	Aves	Pelecaniformes	Ardeidae	Egretta	tricolor	Tricolored heron	309.9	17.7	18.1655	0.974373
48397	Chordata	Aves	Anseriformes	Anatidae	Cygnus	buccinator	Trumpeter swan	13000	32.5	39.5457	0.821835
219594	Chordata	Aves	Anseriformes	Anatidae	Aythya	fuligula	Tufted duck	701.5	45.2	21.5337	2.09903
88114	Chordata	Aves	Passeriformes	Paridae	Baeolophus	bicolor	Tufted titmouse	21	13.3	10.372	1.2823
671080	Chordata	Aves	Psittaciformes	Psittacidae	Brotogeris	sanctithomae	Tui parakeet	59	13.2	12.8608	1.02638
110926	Chordata	Aves	Anseriformes	Anatidae	Cygnus	columbianus	Tundra swan	6350	24.1	34.0654	0.707463
43455	Chordata	Aves	Accipitriformes	Cathartidae	Cathartes	aura	Turkey vulture	2200	20.8	27.3192	0.761369
678582	Chordata	Aves	Psittaciformes	Psittacidae	Neophema	pulchella	Turquoise parrot	41.4	21	11.9464	1.75786
90717	Chordata	Aves	Passeriformes	Fringillidae	Linaria	flavirostris	Twite	15.4	6.1	9.72339	0.627353
279933	Chordata	Aves	Charadriiformes	Scolopacidae	Bartramia	longicauda	Upland sandpiper	141	8.9	15.4185	0.577227
36305	Chordata	Aves	Strigiformes	Strigidae	Strix	uralensis	Ural owl	784.5	23.8	22.0409	1.07981
172416	Chordata	Aves	Passeriformes	Turdidae	Ixoreus	naevius	Varied thrush	78.5	5.6	13.6486	0.410299
176022	Chordata	Aves	Psittaciformes	Psittacidae	Coracopsis	vasa	Vasa parrot	525	53.9	20.2728	2.65874
46511	Chordata	Aves	Apodiformes	Apodidae	Chaetura	vauxi	Vaux's swift	17	5.1	9.92557	0.513825
159581	Chordata	Aves	Passeriformes	Turdidae	Catharus	fuscescens	Veery	28.8	10.1	11.077	0.911801
142859	Chordata	Aves	Passeriformes	Certhiidae	Auriparus	flaviceps	Verdin	6.8	5.6	8.20171	0.682785
371933	Chordata	Aves	Passeriformes	Tyrannidae	Pyrocephalus	rubinus	Vermilion flycatcher	12.87	5.5	9.36678	0.587182
1107400	Chordata	Aves	Psittaciformes	Psittacidae	Loriculus	vernalis	Vernal hanging parrot	35.7	10.1	11.5835	0.871927
198943	Chordata	Aves	Passeriformes	Passerellidae	Pooecetes	gramineus	Vesper sparrow	25.7	7.9	10.8174	0.730303
135448	Chordata	Aves	Passeriformes	Ploceidae	Ploceus	cucullatus	Village weaver	36.2	24	11.6171	2.06591
1290860	Chordata	Aves	Apodiformes	Trochilidae	Amazilia	violiceps	Violet-crowned hummingbird	5.45	6.1	7.83238	0.778818
173226	Chordata	Aves	Passeriformes	Hirundinidae	Tachycineta	thalassina	Violet-green swallow	14.2	9.1	9.56054	0.951829
274061	Chordata	Aves	Psittaciformes	Psittaculidae	Eos	squamata	Violet-necked lory	110	16.5	14.6418	1.12691
190671	Chordata	Aves	Passeriformes	Parulidae	Leiothlypis	virginiae	Virginia's warbler	8.2	6.2	8.5277	0.727043
46550	Chordata	Aves	Procellariiformes	Diomedeidae	Diomedea	exulans	Wandering albatross	7046.7	50	34.8118	1.43629
34945	Chordata	Aves	Passeriformes	Vireonidae	Vireo	gilvus	Warbling vireo	15	13.1	9.67026	1.35467
45802	Chordata	Aves	Passeriformes	Motacillidae	Anthus	spinoletta	Water pipit	21.2	8.8	10.3925	0.846767
54496	Chordata	Aves	Gruiformes	Rallidae	Rallus	aquaticus	Water rail	111.5	8.9	14.6831	0.606138
84989	Chordata	Aves	Galliformes	Cracidae	Crax	globulosa	Wattled curassow	2500	20	28.0561	0.712858
	Chordata	Aves	Pelecaniformes	Threskiornithidae	Bostrychia	carunculata	Wattled ibis	15000	12	40.7416	0.294539
54022	Chordata	Aves	Procellariiformes	Diomedeidae	Phoebastria	irrorata	Waved albatross	3395	40	29.9018	1.33771
8961	Chordata	Aves	Accipitriformes	Accipitridae	Aquila	audax	Wedge-tailed eagle	3466	40	30.0309	1.33196
48683	Chordata	Aves	Procellariiformes	Procellariidae	Ardenna	pacifica	Wedge-tailed shearwater	337.8	29	18.4945	1.56803
9125	Chordata	Aves	Gruiformes	Rallidae	Gallirallus	australis	Weka	899.3	13.8	22.6766	0.608556
189536	Chordata	Aves	Passeriformes	Turdidae	Sialia	mexicana	Western bluebird	26.5	8.7	10.8867	0.799141
100830	Chordata	Aves	Galliformes	Phasianidae	Tetrao	urogallus	Western capercaillie	2950	18	29.0397	0.61984
986097	Chordata	Aves	Psittaciformes	Cacatuidae	Cacatua	pastinator	Western corella	637	26.3	21.1056	1.24611
57236	Chordata	Aves	Podicipediformes	Podicipedidae	Aechmophorus	occidentalis	Western grebe	1475.5	14	25.1391	0.556902
126713	Chordata	Aves	Charadriiformes	Laridae	Larus	occidentalis	Western gull	931.5	33.9	22.8433	1.48402
43551	Chordata	Aves	Accipitriformes	Accipitridae	Pernis	apivorus	Western honey-buzzard	758	29	21.8838	1.32518
372373	Chordata	Aves	Passeriformes	Tyrannidae	Tyrannus	verticalis	Western kingbird	40.7	6.9	11.904	0.579636
84785	Chordata	Aves	Passeriformes	Icteridae	Sturnella	neglecta	Western meadowlark	85	10	13.8765	0.720641
231567	Chordata	Aves	Passeriformes	Parulidae	Setophaga	palmarum	Western palm warbler	10.3	6.6	8.94229	0.738066
35542	Chordata	Aves	Psittaciformes	Psittacidae	Platycercus	icterotis	Western rosella	63.3	13.2	13.0505	1.01145
279941	Chordata	Aves	Charadriiformes	Scolopacidae	Calidris	mauri	Western sandpiper	26.19	9.2	10.86	0.847142
111816	Chordata	Aves	Strigiformes	Strigidae	Megascops	kennicottii	Western screech-owl	205	19	16.668	1.13991
142466	Chordata	Aves	Passeriformes	Corvidae	Aphelocoma	californica	Western scrub jay	88.7	15.8	14.0002	1.12856
63520	Chordata	Aves	Passeriformes	Cardinalidae	Piranga	ludoviciana	Western tanager	30	15.3	11.1715	1.36955
183522	Chordata	Aves	Passeriformes	Tyrannidae	Contopus	sordidulus	Western wood pewee	12.8	8.1	9.35615	0.865741
161676	Chordata	Aves	Charadriiformes	Scolopacidae	Numenius	phaeopus	Whimbrel	365.7	24.2	18.8026	1.28705
69510	Chordata	Aves	Passeriformes	Muscicapidae	Saxicola	rubetra	Whinchat	16.6	6.9	9.87648	0.698629
57400	Chordata	Aves	Caprimulgiformes	Caprimulgidae	Antrostomus	vociferus	Whip-poor-will	54	15	12.6258	1.18804
28687	Chordata	Aves	Charadriiformes	Alcidae	Aethia	pygmaea	Whiskered auklet	120	15	14.9094	1.00607
555323	Chordata	Aves	Pelecaniformes	Threskiornithidae	Phimosus	infuscatus	Whispering ibis	559	20	20.5394	0.97374
141836	Chordata	Aves	Psittaciformes	Cacatuidae	Cacatua	alba	White cockatoo	570	26.9	20.6229	1.30438
371913	Chordata	Aves	Pelecaniformes	Threskiornithidae	Eudocimus	albus	White ibis	940	27.6	22.8866	1.20595
45807	Chordata	Aves	Passeriformes	Motacillidae	Motacilla	alba	White wagtail	24.1	13.7	10.6736	1.28354
43490	Chordata	Aves	Accipitriformes	Accipitridae	Gyps	africanus	White-backed vulture	5433	19.7	32.977	0.597386
81522	Chordata	Aves	Piciformes	Picidae	Dendrocopos	leucotos	White-backed woodpecker	117	15.9	14.8311	1.07207
345186	Chordata	Aves	Psittaciformes	Psittacidae	Pionites	leucogaster	White-bellied parrot	155	26	15.7254	1.65337
50250	Chordata	Aves	Passeriformes	Sittidae	Sitta	carolinensis	White-breasted nuthatch	20.5	9.8	10.3201	0.949605
108847	Chordata	Aves	Passeriformes	Acanthizidae	Sericornis	frontalis	White-browed scrubwren	13.4	17.6	9.44581	1.86326
75834	Chordata	Aves	Anseriformes	Anatidae	Anas	bahamensis	White-cheeked pintail	491.7	6.2	19.9981	0.31003
119416	Chordata	Aves	Musophagiformes	Musophagidae	Tauraco	leucotis	White-cheeked turaco	265	12.4	17.5831	0.705222
357734	Chordata	Aves	Passeriformes	Thraupidae	Sporophila	torqueola	White-collared seedeater	8.7	11.7	8.63344	1.3552
372311	Chordata	Aves	Columbiformes	Columbidae	Patagioenas	leucocephala	White-crowned pigeon	247	14.4	17.3275	0.83105
44393	Chordata	Aves	Passeriformes	Passerellidae	Zonotrichia	leucophrys	White-crowned sparrow	25.82	13.3	10.8279	1.22831
311891	Chordata	Aves	Psittaciformes	Psittacidae	Pyrrhura	leucotis	White-eared conure	51.5	18.5	12.5018	1.47978
34948	Chordata	Aves	Passeriformes	Vireonidae	Vireo	griseus	White-eyed vireo	12	10.9	9.23127	1.18077
302533	Chordata	Aves	Pelecaniformes	Threskiornithidae	Plegadis	chihi	White-faced ibis	487.5	20.4	19.9624	1.02192
8876	Chordata	Aves	Anseriformes	Anatidae	Dendrocygna	viduata	White-faced whistling duck	610	12	20.9161	0.57372
457312	Chordata	Aves	Coraciiformes	Meropidae	Merops	bullockoides	White-fronted bee-eater	34.8	7	11.5221	0.607527
241569	Chordata	Aves	Psittaciformes	Psittacidae	Amazona	albifrons	White-fronted parrot	215	25.3	16.8341	1.5029
2717088	Chordata	Aves	Gruiformes	Gruidae	Antigone	vipio	White-naped crane	5400	45	32.9352	1.36632
40157	Chordata	Aves	Passeriformes	Estrildidae	Lonchura	striata	White-rumped munia	12.3	10	9.27885	1.07772
279940	Chordata	Aves	Charadriiformes	Scolopacidae	Calidris	fuscicollis	White-rumped sandpiper	42	7	11.9822	0.5842
1948888	Chordata	Aves	Passeriformes	Muscicapidae	Copsychus	malabaricus	White-rumped shama	29.35	7	11.1207	0.629457
431836	Chordata	Aves	Passeriformes	Pycnonotidae	Pycnonotus	xanthopygos	White-spectacled bulbul	38.1	8.8	11.7415	0.749477
321063	Chordata	Aves	Accipitriformes	Accipitridae	Elanus	leucurus	White-tailed kite	280	6	17.7858	0.337347
30410	Chordata	Aves	Galliformes	Phasianidae	Lagopus	leucura	White-tailed ptarmigan	326	15	18.3581	0.817078
8969	Chordata	Aves	Accipitriformes	Accipitridae	Haliaeetus	albicilla	White-tailed sea-eagle	6696.5	42	34.4443	1.21936
127875	Chordata	Aves	Passeriformes	Cinclidae	Cinclus	cinclus	White-throated dipper	61.7	10.6	12.9812	0.816569
1003843	Chordata	Aves	Coraciiformes	Alcedinidae	Halcyon	smyrnensis	White-throated kingfisher	91.4	5.5	14.0879	0.390407
44394	Chordata	Aves	Passeriformes	Passerellidae	Zonotrichia	albicollis	White-throated sparrow	21.1	14.9	10.3822	1.43514
190674	Chordata	Aves	Apodiformes	Apodidae	Aeronautes	saxatalis	White-throated swift	31	10	11.2481	0.889043
135631	Chordata	Aves	Columbiformes	Columbidae	Leptotila	verreauxi	White-tipped dove	147.5	8.6	15.5639	0.552561
9145	Chordata	Aves	Passeriformes	Corcoracidae	Corcorax	melanorhamphos	White-winged chough	364	16.3	18.7844	0.867742
96539	Chordata	Aves	Passeriformes	Fringillidae	Loxia	leucoptera	White-winged crossbill	28.9	4	11.085	0.360849
93382	Chordata	Aves	Columbiformes	Columbidae	Zenaida	asiatica	White-winged dove	140	25	15.3957	1.62383
371864	Chordata	Aves	Anseriformes	Anatidae	Melanitta	fusca	White-winged scoter	1360.8	21.4	24.7191	0.865729
216193	Chordata	Aves	Passeriformes	Sylviidae	Curruca	communis	Whitethroat	17.7	8.9	10.0093	0.889173
219595	Chordata	Aves	Anseriformes	Anatidae	Cygnus	cygnus	Whooper swan	9350	26.5	36.9232	0.717707
9117	Chordata	Aves	Gruiformes	Gruidae	Grus	americana	Whooping crane	7500	40	35.2666	1.13422
9103	Chordata	Aves	Galliformes	Phasianidae	Meleagris	gallopavo	Wild turkey	6050	13	33.7239	0.385484
507600	Chordata	Aves	Charadriiformes	Scolopacidae	Tringa	semipalmata	Willet	270	12.6	17.6517	0.713814
164674	Chordata	Aves	Passeriformes	Tyrannidae	Empidonax	traillii	Willow flycatcher	12.6	11	9.32552	1.17956
52650	Chordata	Aves	Galliformes	Phasianidae	Lagopus	lagopus	Willow ptarmigan	595.875	9	20.8144	0.432394
48895	Chordata	Aves	Passeriformes	Paridae	Poecile	montanus	Willow tit	11.1	11.3	9.08264	1.24413
9182	Chordata	Aves	Passeriformes	Phylloscopidae	Phylloscopus	trochilus	Willow warbler	8.7	11.8	8.63344	1.36678
227175	Chordata	Aves	Charadriiformes	Scolopacidae	Phalaropus	tricolor	Wilson's phalarope	57	10	12.7688	0.783161
279947	Chordata	Aves	Charadriiformes	Scolopacidae	Gallinago	delicata	Wilson's snipe	122	9.2	14.9608	0.614939
142478	Chordata	Aves	Passeriformes	Parulidae	Cardellina	pusilla	Wilson's warbler	7	8.9	8.25135	1.07861
36278	Chordata	Aves	Passeriformes	Certhiidae	Troglodytes	troglodytes	Winter wren	9.1	7	8.71462	0.803248
115673	Chordata	Aves	Columbiformes	Columbidae	Leucosarcia	melanoleuca	Wonga pigeon	429	16.3	19.4381	0.83856
8833	Chordata	Aves	Anseriformes	Anatidae	Aix	sponsa	Wood duck	452.8	22.5	19.6578	1.14458
215315	Chordata	Aves	Passeriformes	Alaudidae	Lullula	arborea	Wood lark	26.9	6	10.9207	0.549416
50251	Chordata	Aves	Passeriformes	Sittidae	Sitta	europaea	Wood nuthatch or Eurasian nuthatch	20.4	12.9	10.3096	1.25126
171269	Chordata	Aves	Charadriiformes	Scolopacidae	Tringa	glareola	Wood sandpiper	62.5	11.6	13.016	0.89121
33587	Chordata	Aves	Ciconiiformes	Ciconiidae	Mycteria	americana	Wood stork	2500	27	28.0561	0.962358
172420	Chordata	Aves	Passeriformes	Turdidae	Hylocichla	mustelina	Wood thrush	43.3	10.2	12.0585	0.845878
48153	Chordata	Aves	Passeriformes	Phylloscopidae	Phylloscopus	sibilatrix	Wood warbler	9.2	10.2	8.73447	1.16779
187436	Chordata	Aves	Passeriformes	Laniidae	Lanius	senator	Woodchat shrike	36	5.7	11.6037	0.491221
52776	Chordata	Aves	Ciconiiformes	Ciconiidae	Ciconia	episcopus	Woolly-necked stork	2061	30.2	26.9505	1.12057
182932	Chordata	Aves	Passeriformes	Parulidae	Helmitheros	vermivorum	Worm-eating warbler	12.5	8.1	9.31006	0.870027
190680	Chordata	Aves	Passeriformes	Sylviidae	Chamaea	fasciata	Wrentit	14.7	12.6	9.62967	1.30846
28709	Chordata	Aves	Charadriiformes	Alcidae	Synthliboramphus	hypoleucus	Xantus' murrelet	167	15	15.9715	0.939174
180448	Chordata	Aves	Passeriformes	Motacillidae	Motacilla	flava	Yellow wagtail	17.7	8.8	10.0093	0.879182
123631	Chordata	Aves	Passeriformes	Parulidae	Setophaga	petechia	Yellow warbler	9.8	11	8.85012	1.24292
183529	Chordata	Aves	Passeriformes	Tyrannidae	Empidonax	flaviventris	Yellow-bellied flycatcher	11.9	4	9.2152	0.434066
56079	Chordata	Aves	Piciformes	Picidae	Sphyrapicus	varius	Yellow-bellied sapsucker	45	7.8	12.1556	0.641682
33603	Chordata	Aves	Cuculiformes	Coccyzidae	Coccyzus	americanus	Yellow-billed cuckoo	57.8	5	12.8059	0.390446
372293	Chordata	Aves	Gaviiformes	Gaviidae	Gavia	adamsii	Yellow-billed loon	5050	10.1	32.4789	0.310971
114087	Chordata	Aves	Passeriformes	Corvidae	Pica	nuttalli	Yellow-billed magpie	159	10	15.8091	0.632548
757429	Chordata	Aves	Pelecaniformes	Threskiornithidae	Platalea	flavipes	Yellow-billed spoonbill	1747.5	28.6	26.0404	1.09829
33586	Chordata	Aves	Ciconiiformes	Ciconiidae	Mycteria	ibis	Yellow-billed stork	2166.5	19.1	27.2321	0.701379
433632	Chordata	Aves	Passeriformes	Fringillidae	Emberiza	aureola	Yellow-breasted bunting	19.6	7	10.2241	0.684659
135437	Chordata	Aves	Passeriformes	Parulidae	Icteria	virens	Yellow-breasted chat	26	8.9	10.8436	0.820761
345193	Chordata	Aves	Psittaciformes	Psittacidae	Brotogeris	chiriri	Yellow-chevroned parakeet	61.6	19	12.9768	1.46416
141271	Chordata	Aves	Psittaciformes	Cacatuidae	Cacatua	sulphurea	Yellow-crested cockatoo	340	49.7	18.5195	2.68365
151761	Chordata	Aves	Psittaciformes	Psittacidae	Amazona	ochrocephala	Yellow-crowned parrot	430	56	19.4475	2.87955
198941	Chordata	Aves	Passeriformes	Passerellidae	Junco	phaeonotus	Yellow-eyed junco	20	6.6	10.2672	0.642826
1265749	Chordata	Aves	Psittaciformes	Psittacidae	Forpus	xanthops	Yellow-faced parrotlet	35	10.5	11.5359	0.910203
114432	Chordata	Aves	Psittaciformes	Psittacidae	Cyanoramphus	auriceps	Yellow-fronted parakeet	46	9.3	12.2113	0.761589
84856	Chordata	Aves	Passeriformes	Icteridae	Xanthocephalus	xanthocephalus	Yellow-headed blackbird	75.75	18	13.5476	1.32865
152276	Chordata	Aves	Psittaciformes	Psittacidae	Amazona	oratrix	Yellow-headed parrot	517	41.5	20.2081	2.05364
119627	Chordata	Aves	Charadriiformes	Laridae	Larus	michahellis	Yellow-legged gull	1010	19.2	23.2314	0.826467
152277	Chordata	Aves	Psittaciformes	Psittacidae	Amazona	auropalliata	Yellow-naped parrot	580	49	20.6977	2.36742
54017	Chordata	Aves	Procellariiformes	Diomedeidae	Thalassarche	chlororhynchos	Yellow-nosed albatross	3890	37	30.7612	1.20281
111975	Chordata	Aves	Passeriformes	Parulidae	Setophaga	coronata	Yellow-rumped (myrtle) warbler	12	10	9.23127	1.08327
229553	Chordata	Aves	Psittaciformes	Psittacidae	Amazona	barbadensis	Yellow-shouldered amazon	270	34.6	17.6517	1.96015
84777	Chordata	Aves	Passeriformes	Icteridae	Agelaius	xanthomus	Yellow-shouldered blackbird	38.4	12.6	11.7607	1.07136
274064	Chordata	Aves	Psittaciformes	Psittaculidae	Chalcopsitta	scintillata	Yellow-streaked lory	190	19.7	16.4064	1.20075
302529	Chordata	Aves	Psittaciformes	Cacatuidae	Zanda	funerea	Yellow-tailed black cockatoo	678.5	41	21.3848	1.91725
81621	Chordata	Aves	Passeriformes	Vireonidae	Vireo	flavifrons	Yellow-throated vireo	18	6.1	10.0444	0.607304
65569	Chordata	Aves	Passeriformes	Parulidae	Setophaga	dominica	Yellow-throated warbler	9.7	6.1	8.83124	0.69073
37595	Chordata	Aves	Passeriformes	Fringillidae	Emberiza	citrinella	Yellowhammer	29.7	13.2	11.1482	1.18405
444140	Chordata	Aves	Columbiformes	Columbidae	Geopelia	striata	Zebra dove	56.6	14	12.7501	1.09803
59729	Chordata	Aves	Passeriformes	Estrildidae	Taeniopygia	guttata	Zebra finch	12	12	9.23127	1.29993
115704	Chordata	Aves	Columbiformes	Columbidae	Zenaida	aurita	Zenaida dove	156	6.3	15.7465	0.400089

## Sheet: 2.Summ_stats_weightMLS
Elect. Mat. 2: Summary statistics of weight, Maximum Lifespan (MLS), and Longevity Quotient (LQ) distribution in our dataset.
	Weight	MLS	LQ
Average	988.23	18.6322	1.10256
Standard Error	127.301	0.344823	0.0144633
Median	130	15	1.0247
Mode	12	7	0.900148
Stanard Deviation	4395.1	11.9101	0.499142
Sample Variance	1.93169e+07	141.851	0.249143
Kurtosis	356.491	3.18522	3.10109
Asimmetry	16.3964	1.52955	1.27914
Interval	110999	81	4.1355
Minimum	1.361	3	0.22005
Maximum	111000	84	4.35555
Sum	1.17797e+06	22228.2	1313.15
Count	1192	1193	1191

## Sheet: 3.Studied_dataset
Elect. Mat. 3: List of bird species analyzed in this work in alphabetical order. Columns, in order, report the species NCBI taxonomy ID, the scientific name, the accession number of the deposited genome, and the univocal ID created to identify species easily in our dataset. Accession numbers highlighted with “*” indicate genomes downloaded from Ensembl; all other genomes have been downloaded from…
Taxonomy ID	Scientific Name	Accession Number	ID
9217	Phoenicopterus ruber	GCA_000687265.1	Phrub
141839	Probosciger aterrimus	GCA_013397665.1	Prate
12930	Amazona aestiva	GCA_001420675.1	Amaes
30461	Bubo bubo	BubBub1.0*	Bubub
98964	Cardinalis cardinalis	GCA_013397215.1	Cacar
2489341	Strigops habroptila	GCF_004027225.2	Sthab
9135	Serinus canaria	GCF_022539315.1	Secan
30455	Fulmarus glacialis	GCF_000690835.1	Fugla
73324	Sylvia borin	GCA_013400015.1	Sybor
176039	Eolophus roseicapilla	GCA_013397615.1	Eoros
48849	Passer domesticus	Passer_domesticus-1.0*	Padom
219594	Aythya fuligula	GCF_009819795.1	Ayful
176057	Nestor notabilis	GCF_000696875.1	Nenot
371919	Pheucticus melanocephalus	GCA_013398405.1	Phmel
28689	Alca torda	GCA_013398245.1	Altor
8869	Cygnus olor	GCF_009769625.2	Cyolo
37610	Erithacus rubecula	GCA_013398395.1	Errub
13146	Melopsittacus undulatus	GCF_012275295.1	Meund
8932	Columba livia	GCA_000337935.2	Coliv
13746	Uria aalge	GCA_013401055.1	Uraal
8895	Apus apus	GCF_020740795.1	Apapu
127929	Leucopsar rothschildi	GCA_013397325.1	Lerot
9172	Sturnus vulgaris	GCF_001447265.1	Stvul
181839	Struthidea cinerea	GCA_013397865.1	Stcin
56313	Tyto alba	GCF_018691265.1	Tyalb
156563	Cyanistes caeruleus	GCF_002901205.1	Cycae
43150	Hirundo rustica	GCA_013399815.1	Hirus
54059	Stercorarius parasiticus	GCA_013396915.1	Stpar
39638	Agelaius phoeniceus	GCF_020745825.1	Agpho
75485	Rissa tridactyla	GCF_028500815.1	Ritri
28697	Cepphus grylle	GCA_013401065.1	Cegry
9157	Parus major	GCF_001522545.3	Pamaj
8962	Aquila chrysaetos	GCF_900496995.4	Aqchr
54971	Arenaria interpres	GCA_013399435.1	Arint
100819	Falco tinnunculus	FalTin1.0*	Fatin
37042	Fregata magnificens	GCA_013389945.1	Frmag
36275	Leiothrix lutea	GCA_013400445.1	Lelut
84834	Molothrus ater	GCF_012460135.2	Moate
44394	Zonotrichia albicollis	GCF_000385455.1	Zoalb
8897	Chaetura pelagica	GCF_000747805.2	Chpel
48155	Sylvia atricapilla	GCA_013398435.1	Syatr
48891	Poecile atricapillus	GCA_013398625.1	Poatr
9031	Gallus gallus	GCF_016700215.2	Gagal
64802	Loxia curvirostra	GCA_013398455.1	Locur
175529	Amazona guildingii	GCA_013399615.1	Amgui
59729	Taeniopygia guttata	GCF_003957565.2	Tagut
73327	Aegithalos caudatus	GCA_013389925.1	Aecau
45807	Motacilla alba	GCF_015832195.1	Moalb
9160	Passer montanus	GCF_014805655.1	Pamon
50251	Sitta europaea	GCA_013400255.1	Sieur
8839	Anas platyrhynchos	GCF_015476345.1	Anpla
134902	Corvus hawaiiensis	GCF_020740725.1	Cohaw
188379	Egretta garzetta	GCF_000687185.1	Eggar
8969	Haliaeetus albicilla	GCF_000691405.1	Haalb
30457	Pygoscelis papua	GCA_010090195.1	Pypap
55807	Malurus cyaneus samueli	mCya_1.0*	Macya
201991	Strix occidentalis caurina	Soccid_v01*	Stocc
164674	Empidonax traillii	GCF_003031625.1	Emtra
33616	Gymnogyps californianus	GCF_018139145.2	Gycal
68497	Hippolais icterina	GCA_013400075.1	Hiict
9054	Phasianus colchicus	GCF_004143745.1	Phcol
9244	Calypte anna	GCF_003957555.1	Caann
9117	Grus americana	GCF_028858705.1	Grame
8954	Falco peregrinus	GCF_023634155.1	Faper
227184	Rynchops niger	GCA_013400035.1	Rynig
39617	Aphelocoma coerulescens	GCA_013398375.1	Apcoe
118200	Dryobates pubescens	GCF_014839835.1	Drpub
37083	Eudyptula minor	GCA_010080355.1	Eumin
40157	Lonchura striata	GCF_005870125.1	Lostr
181099	Oriolus oriolus	GCA_013400235.1	Orori
125297	Bombycilla garrulus	GCA_013400315.1	Bogar
44397	Melospiza melodia	GCA_011057915.1	Memel
85066	Corvus brachyrhynchos	GCF_000691975.1	Cobra
59894	Ficedula albicollis	GCF_000247815.1	Fialb
28713	Lanius ludovicianus	GCA_013397235.1	Lalud
142471	Passerina amoena	GCA_013401095.1	Paamo
187106	Caloenas nicobarica	GCA_013398195.1	Canic
372321	Patagioenas fasciata	GCA_002029285.1	Pafas
182897	Pycnonotus jocosus	GCA_013400435.1	Pyjoc
279965	Antrostomus carolinensis	GCF_000700745.2	Ancar
91951	Catharus ustulatus	GCF_009819885.2	Caust
68486	Cettia cetti	GCA_013401135.1	Cecet
56068	Sula dactylatra	GCA_013389905.1	Sudac
128390	Nipponia nippon	GCF_000708225.1	Ninip
37081	Spheniscus magellanicus	GCA_010076225.1	Spmag
36300	Pelecanus crispus	GCF_000687375.1	Pecri
8957	Accipiter gentilis	GCF_929443795.1	Acgen
73333	Certhia familiaris	GCA_013398575.1	Cefam
279966	Oenanthe oenanthe	GCA_013399995.1	Oeoen
92683	Spheniscus demersus	GCA_010077935.1	Spdem
57412	Colius striatus	GCF_000690715.1	Costr
298831	Setophaga kirtlandii	GCA_013399655.1	Sekir
74200	Thryothorus ludovicianus	GCA_013397245.1	Thlud
925459	Balearica regulorum	GCF_000709895.1	Bareg
198806	Calidris pugnax	GCF_001431845.1	Capug
159581	Catharus fuscescens	GCA_013398975.1	Cafus
37040	Gavia stellata	GCF_000690875.1	Gaste
39621	Acrocephalus arundinaceus	GCA_013398685.1	Acaru
54383	Eurypyga helias	GCF_000690775.1	Euhel
9209	Phalacrocorax carbo	GCF_000708925.1	Phcar
55661	Cuculus canorus	GCF_017976375.1	Cucan
9233	Aptenodytes forsteri	GCF_000699145.1	Apfor
57439	Upupa epops	GCA_013397515.1	Upepo
181096	Corvus cornix	GCF_000738735.6	Cocor
30410	Lagopus leucura	GCF_019238085.1	Laleu
8801	Struthio camelus	GCF_000698965.1	Stcam
13245	Regulus satrapa	GCA_013396955.1	Resat
50402	Charadrius vociferus	GCF_000708025.1	Chvoc
64278	Quiscalus mexicanus	GCA_013399035.1	Qumex
181101	Panurus biarmicus	GCA_013398035.1	Pabia
8868	Cygnus atratus	GCF_013377495.2	Cyatr
56067	Anhinga anhinga	GCA_013396435.1	Ananh
194338	Athene cunicularia	GCF_003259725.1	Atcun
148594	Falco naumanni	GCF_017639655.2	Fanau
345164	Falco cherrug	GCF_023634085.1	Fache
73330	Certhia brachydactyla	GCA_013400355.1	Cebra
8884	Oxyura jamaicensis	GCF_011077185.1	Oxjam
9234	Aptenodytes patagonicus	GCA_010087175.1	Appat
52777	Ciconia maguari	GCA_013399255.1	Cimag
44316	Chloebia gouldiae	GCA_003676055.1	Chgou
161649	Cinclus mexicanus	GCA_013399935.1	Cimex
225398	Himantopus himantopus	GCA_013400095.1	Hihim
9240	Spheniscus humboldti	GCA_010076325.1	Sphum
109042	Tympanuchus pallidicinctus	GCF_026119805.1	Typal
8787	Casuarius casuarius	GCA_013396415.1	Cacas
64668	Lagopus muta	GCF_023343835.1	Lamut
120794	Falco rusticolus	GCF_015220075.1	Farus
202280	Harpia harpyja	GCF_026419915.1	Hahar
66707	Polioptila caerulea	GCA_013397295.1	Pocae
8996	Numida meleagris	GCF_002078875.1	Numel
8832	Aix galericulata	GCA_024635365.1	Aigal
99882	Toxostoma redivivum	GCA_013397375.1	Tored
8947	Geococcyx californianus	GCA_013389885.1	Gecal
81907	Alectura lathami	GCA_013399715.1	Allat
93934	Coturnix japonica	GCF_001577835.2	Cojap
9103	Meleagris gallopavo	GCF_000146605.3	Megal
96539	Loxia leucoptera	GCA_013396895.1	Loleu
75864	Anas zonorhyncha	ASM222487v1*	Anzon
8790	Dromaius novaehollandiae	GCF_003342905.1	Drnov
9002	Centrocercus urophasianus	GCF_019232065.1	Ceuro
9252	Podilymbus podiceps	GCA_013399565.1	Popod

## Sheet: 4.BUSCO
Elect. Mat. 4: Results of BUSCO completeness obtained by analyzing the proteomes of the 141 studied species in this work. In order, the columns represent bird’s univocal ID, its scientific name, the percentage of complete BUSCO protein, the percentage of fragmented BUSCO protein, and the number of proteins in the proteome after pseudogenes removal.
ID	Scientific name	Complete	Fragmented	Total protein
Cohaw	Corvus hawaiiensis	99.0%	0.1%	16298
Oxjam	Oxyura jamaicensis	98.8%	0.4%	16347
Tyalb	Tyto alba	98.8%	0.2%	16041
Acgen	Accipiter gentilis	98.7%	0.1%	16754
Gagal	Gallus gallus	98.7%	0.2%	18059
Anpla	Anas platyrhynchos	98.6%	0.4%	16721
Aqchr	Aquila chrysaetos	98.6%	0.2%	16538
Capug	Calidris pugnax	98.6%	0.5%	16411
Grame	Grus americana	98.6%	0.2%	17266
Lamut	Lagopus muta	98.6%	0.2%	15977
Numel	Numida meleagris	98.6%	0.2%	15918
Ritri	Rissa tridactyla	98.6%	0.2%	16429
Ayful	Aythya fuligula	98.5%	0.1%	15421
Hahar	Harpia harpyja	98.5%	0.2%	16533
Fanau	Falco naumanni	98.4%	0.2%	15851
Stvul	Sturnus vulgaris	98.4%	0.3%	15034
Caust	Catharus ustulatus	98.3%	0.2%	16902
Faper	Falco peregrinus	98.3%	0.3%	15821
Cyatr	Cygnus atratus	98.2%	0.2%	15497
Pamaj	Parus major	98.2%	0.5%	14920
Pamon	Passer montanus	98.2%	0.4%	16063
Phcol	Phasianus colchicus	98.2%	0.4%	16090
Typal	Tympanuchus pallidicinctus	98.2%	0.3%	15469
Agpho	Agelaius phoeniceus	98.1%	0.3%	15875
Cojap	Coturnix japonica	98.1%	0.2%	15839
Fache	Falco cherrug	98.1%	0.4%	15972
Fialb	Ficedula albicollis	98.1%	0.4%	15209
Moate	Molothrus ater	98.1%	0.1%	15825
Secan	Serinus canaria	98.1%	0.3%	15263
Apapu	Apus apus	98.0%	0.1%	14619
Moalb	Motacilla alba	98.0%	0.3%	15518
Sthab	Strigops habroptila	98.0%	0.3%	15838
Cucan	Cuculus canorus	97.9%	0.2%	16555
Drnov	Dromaius novaehollandiae	97.9%	0.6%	15369
Laleu	Lagopus leucura	97.9%	0.3%	15850
Farus	Falco rusticolus	97.7%	0.4%	15572
Meund	Melopsittacus undulatus	97.7%	0.2%	16216
Tagut	Taeniopygia guttata	97.7%	0.4%	16359
Lostr	Lonchura striata	97.6%	0.4%	15379
Cyolo	Cygnus olor	97.4%	0.4%	15918
Emtra	Empidonax traillii	97.4%	0.8%	16125
Ceuro	Centrocercus urophasianus	97.3%	0.6%	14532
Gycal	Gymnogyps californianus	97.3%	0.3%	14890
Cycae	Cyanistes caeruleus	96.9%	0.8%	16311
Drpub	Dryobates pubescens	96.9%	0.3%	15096
Apfor	Aptenodytes forsteri	96.6%	0.6%	14044
Cobra	Corvus brachyrhynchos	96.5%	0.9%	14601
Cocor	Corvus cornix	96.3%	0.2%	14276
Chvoc	Charadrius vociferus	96.2%	0.4%	13918
Ninip	Nipponia nippon	96.2%	0.4%	14499
Stcam	Struthio camelus	96.2%	0.8%	14215
Caann	Calypte anna	96.0%	0.3%	14379
Atcun	Athene cunicularia	95.9%	1.1%	13601
Chpel	Chaetura pelagica	95.6%	0.7%	13642
Eggar	Egretta garzetta	95.5%	0.9%	13781
Fatin	Falco tinnunculus	94.6%	1.7%	15237
Anzon	Anas zonorhyncha	93.9%	2.2%	17732
Coliv	Columba livia	93.3%	3.4%	14683
Zoalb	Zonotrichia albicollis	91.6%	2.1%	13758
Megal	Meleagris gallopavo	91.5%	4.7%	17874
Bareg	Balearica regulorum	91.1%	4.4%	14593
Pafas	Patagioenas fasciata	91.0%	2.9%	19528
Nenot	Nestor notabilis	90.7%	4.4%	14237
Padom	Passer domesticus	90.7%	3.3%	14717
Bubub	Bubo bubo	90.5%	3.6%	14407
Fugla	Fulmarus glacialis	89.5%	5.4%	14615
Aigal	Aix galericulata	89.1%	3.6%	16600
Haalb	Haliaeetus albicilla	88.8%	5.1%	14415
Pecri	Pelecanus crispus	87.8%	6.8%	14821
Gaste	Gavia stellata	87.2%	6.6%	14129
Macya	Malurus cyaneus	86.4%	5.1%	15509
Amaes	Amazona aestiva	85.9%	4.4%	16144
Phcar	Phalacrocorax carbo	85.8%	6.9%	13787
Ancar	Antrostomus carolinensis	85.4%	8.4%	14760
Cegry	Cepphus grylle	84.7%	5.9%	15879
Rynig	Rynchops niger	84.5%	6.3%	15594
Spmag	Spheniscus magellanicus	84.2%	6.0%	16108
Euhel	Eurypyga helias	84.1%	8.8%	14278
Stocc	Strix occidentalis	84.1%	6.3%	16814
Sphum	Spheniscus humboldti	83.8%	5.8%	15923
Stpar	Stercorarius parasiticus	83.8%	6.1%	15345
Uraal	Uria aalge	83.8%	6.2%	15228
Stcin	Struthidea cinerea	83.4%	6.4%	15442
Apcoe	Aphelocoma coerulescens	83.3%	6.3%	15797
Costr	Colius striatus	83.2%	9.1%	14456
Amgui	Amazona guildingii	83.1%	6.4%	15441
Hihim	Himantopus himantopus	82.9%	6.4%	15428
Cacas	Casuarius casuarius	82.8%	6.1%	14715
Poatr	Poecile atricapillus	82.8%	6.2%	15406
Cebra	Certhia brachydactyla	82.7%	6.3%	15286
Eumin	Eudyptula minor	82.7%	6.6%	17007
Locur	Loxia curvirostra	82.7%	6.4%	15937
Orori	Oriolus oriolus	82.7%	6.4%	15282
Popod	Podilymbus podiceps	82.6%	6.2%	15305
Pypap	Pygoscelis papua	82.5%	6.7%	16035
Canic	Caloenas nicobarica	82.4%	5.4%	15205
Chgou	Chloebia gouldiae	82.4%	4.1%	18989
Tored	Toxostoma redivivum	82.4%	6.2%	15529
Cimag	Ciconia maguari	82.3%	6.8%	14504
Hirus	Hirundo rustica	82.2%	6.4%	15595
Spdem	Spheniscus demersus	82.0%	6.7%	15390
Lalud	Lanius ludovicianus	81.8%	6.7%	15071
Loleu	Loxia leucoptera	81.8%	6.8%	15434
Oeoen	Oenanthe oenanthe	81.8%	6.6%	15224
Pocae	Polioptila caerulea	81.7%	6.5%	14880
Sybor	Sylvia borin	81.6%	6.5%	14920
Lerot	Leucopsar rothschildi	81.4%	6.6%	14883
Appat	Aptenodytes patagonicus	81.3%	6.9%	14605
Errub	Erithacus rubecula	81.3%	6.7%	14805
Sekir	Setophaga kirtlandii	81.3%	6.9%	15276
Ananh	Anhinga anhinga	81.2%	6.9%	14723
Bogar	Bombycilla garrulus	80.8%	6.7%	15186
Sieur	Sitta europaea	80.8%	6.8%	14913
Upepo	Upupa epops	80.8%	6.8%	14816
Allat	Alectura lathami	80.7%	7.0%	14777
Altor	Alca torda	80.5%	7.5%	15153
Cacar	Cardinalis cardinalis	80.4%	7.0%	15201
Syatr	Sylvia atricapilla	80.4%	6.2%	14333
Hiict	Hippolais icterina	80.3%	6.8%	14974
Thlud	Thryothorus ludovicianus	80.3%	6.9%	15017
Pyjoc	Pycnonotus jocosus	79.4%	7.3%	15186
Arint	Arenaria interpres	79.3%	7.8%	14976
Cafus	Catharus fuscescens	79.3%	7.7%	15264
Prate	Probosciger aterrimus	78.9%	8.2%	15297
Cecet	Cettia cetti	78.0%	8.5%	16121
Resat	Regulus satrapa	78.0%	7.5%	14244
Aecau	Aegithalos caudatus	77.2%	7.8%	14660
Qumex	Quiscalus mexicanus	77.2%	8.6%	14835
Eoros	Eolophus roseicapilla	77.1%	7.4%	14745
Acaru	Acrocephalus arundinaceus	75.5%	8.1%	14856
Lelut	Leiothrix lutea	75.3%	8.2%	14852
Cefam	Certhia familiaris	75.2%	8.3%	14296
Phmel	Pheucticus melanocephalus	74.8%	8.1%	14879
Memel	Melospiza melodia	74.6%	9.0%	15086
Cimex	Cinclus mexicanus	74.1%	8.4%	14740
Paamo	Passerina amoena	73.0%	8.5%	14696
Pabia	Panurus biarmicus	70.8%	8.4%	14148
Frmag	Fregata magnificens	70.3%	9.1%	14483
Gecal	Geococcyx californianus	70.0%	10.2%	14416
Phrub	Phoenicopterus ruber	69.1%	8.8%	12142
Sudac	Sula dactylatra	68.9%	9.0%	14187

## Sheet: 5.Longevity_metrics
Elect. Mat. 5: Bird species studied in this work, along with their longevity categorization based on various metrics. In order, the columns contain the species name, the maximum lifespan (MLS), the longevity quotient (LQ), and whether they are classified as Extremely Long-Lived (ELL), or Long-Lived Large-bodied (3L). Species with MLS > 27 or ≤ 11.1 are labeled as long- and short-lived, respective…
Scientific name	MLS	LQ	ELL	3L
Accipiter gentilis	22	1.34
Acrocephalus arundinaceus	10.1	1.3
Aegithalos caudatus	11.1	1.29
Agelaius phoeniceus	20	1.57
Aix galericulata	10.4	0.5
Alca torda	42	2.34	x
Alectura lathami	12.5	0.45
Amazona aestiva	49	2.49	x
Amazona guildingii	28	1.32
Anas platyrhynchos	29.1	1.24	x
Anas zonorhyncha	8	0.34
Anhinga anhinga	16.4	1.1
Antrostomus carolinensis	14.8	1
Aphelocoma coerulescens	15	1.1
Aptenodytes forsteri	40	1.25	x	x
Aptenodytes patagonicus	26	1.06	x	x
Apus apus	21.1	2.2
Aquila chrysaetos	48	1.49	x
Arenaria interpres	22.3	1.46
Athene cunicularia	11	1.1
Aythya fuligula	45.2	2.1	x
Balearica regulorum	27.2	1.31	x
Bombycilla garrulus	13.5	1.07
Bubo bubo	68	2.39	x
Calidris pugnax	13.9	1.31
Caloenas nicobarica	20.5	1.01
Calypte anna	8.5	1.13
Cardinalis cardinalis	28.5	2.37
Casuarius casuarius	30	0.59	x	x
Catharus fuscescens	10.1	1.31
Catharus ustulatus	11	1
Centrocercus urophasianus	7	0.26
Cepphus grylle	29.9	1.54
Certhia brachydactyla	5.8	1.08
Certhia familiaris	8.2	1.34
Cettia cetti	9.3	1.39
Chaetura pelagica	15	1.42
Charadrius vociferus	10.9	1.18
Chloebia gouldiae	6	1.05
Ciconia maguari	20.4	1.06
Cinclus mexicanus	8.1	1.05
Colius striatus	11.5	1.32
Columba livia	35	2.27	x
Corvus brachyrhynchos	20	1.05
Corvus cornix	16.8	1.23
Corvus hawaiiensis	25	1.24
Coturnix japonica	6	0.41
Cuculus canorus	12.9	1.28
Cyanistes caeruleus	14.6	2.03
Cygnus atratus	24.7	1.14
Cygnus olor	70	2.34	x
Dromaius novaehollandiae	16.6	0.33		x
Dryobates pubescens	11.9	1.1
Egretta garzetta	22.3	1.23
Empidonax traillii	11	1.18
Eolophus roseicapilla	40	2.22	x
Erithacus rubecula	19.3	2.34
Eudyptula minor	25.6	1.08
Eurypyga helias	15	1.3
Falco cherrug	15.9	1.09
Falco naumanni	10.9	1.1
Falco peregrinus	25	1.12
Falco rusticolus	13.5	0.54
Falco tinnunculus	23.8	1.46
Ficedula albicollis	9.8	1.05
Fregata magnificens	34	1.44	x
Fulmarus glacialis	51	2.24	x
Gallus gallus	30	1.36	x
Gavia stellata	24	1.31
Geococcyx californianus	9	0.48
Grus americana	40	1.13	x
Gymnogyps californianus	45	1.17	x
Haliaeetus albicilla	42	1.22	x
Harpia harpyja	16.8	0.52
Himantopus himantopus	10.2	1.04
Hippolais icterina	10.8	1.15
Hirundo rustica	16	1.59
Lagopus leucura	15	1.22
Lagopus muta	11.7	0.57
Lanius ludovicianus	12.5	1.02
Leiothrix lutea	15	1.44
Leucopsar rothschildi	25	2.16
Lonchura striata	10	1.08
Loxia curvirostra	16.1	1.36
Loxia leucoptera	4	0.36
Malurus cyaneus samueli	10.4	1.16
Meleagris gallopavo	13	0.39		x
Melopsittacus undulatus	21	2.28
Melospiza melodia	11.3	1.07
Molothrus ater	16.9	1.44
Motacilla alba	13.7	1.28
Nestor notabilis	47	2.09	x
Nipponia nippon	25.8	1.37
Numida meleagris	12.5	0.51
Oenanthe oenanthe	10.1	1.34
Oriolus oriolus	14.8	1.08
Oxyura jamaicensis	13.6	1.07
Panurus biarmicus	7.1	1.15
Parus major	15.4	1.54
Passer domesticus	23	2.13
Passer montanus	13.1	1.27
Passerina amoena	9.9	1.02
Patagioenas fasciata	18.5	1.02
Pelecanus crispus	35.3	1.35	x	x
Phalacrocorax carbo	27.2	1.3	x
Phasianus colchicus	27	1.14
Pheucticus melanocephalus	25	2.09
Phoenicopterus ruber	84	3.27	x
Podilymbus podiceps	5	0.26
Poecile atricapillus	12.4	1.38
Polioptila caerulea	4.2	0.52
Probosciger aterrimus	56.3	2.52	x
Pycnonotus jocosus	11.1	1.01
Pygoscelis papua	41	1.22	x
Quiscalus mexicanus	12.5	1.18
Regulus satrapa	6.3	1.2
Rissa tridactyla	28.5	1.56
Rynchops niger	20.2	1.11
Serinus canaria	24	2.24
Setophaga kirtlandii	9	1.32
Sitta europaea	12.9	1.25
Spheniscus demersus	27.3	1.33	x
Spheniscus humboldti	20	1.03
Spheniscus magellanicus	30	1.37	x
Stercorarius parasiticus	31.1	1.59	x
Strigops habroptila	60	2.3	x
Strix occidentalis caurina	25	1.2
Struthidea cinerea	25	2.04
Struthio camelus	50	1.21	x	x
Sturnus vulgaris	22.9	2.1
Sula dactylatra	25.5	1.38
Sylvia atricapilla	13.8	1.4
Sylvia borin	24	2.24
Taeniopygia guttata	12	1.3
Thryothorus ludovicianus	9.2	1.32
Toxostoma redivivum	6.9	0.5
Tympanuchus pallidicinctus	13.5	1.01
Tyto alba	34	2.04	x
Upupa epops	11.1	1.24	x
Uria aalge	42.8	2.25
Zonotrichia albicollis	14.9	1.44

## Sheet: 6.Test_analysis-MLSLL
Elect. Mat. 6: Results of TRACCER analysis conducted on long-lived species based on the MLS distribution. In order, the columns contain the examined orthogroup, the number of trait-bearing species, the number of nontrait-bearing species, the number of computed permutations, the selective pressure inferred, the p-value of the analysis, and the false discovery rate (FDR).
Tree name	Trait species	Non-trait species	Permutations	Selective Pressure	p-value	FDR
OG0000000_x02	32	79	2328	constrained	0.39690721649484534	0.8287945049486958
OG0000000_x05	34	62	2000	accelerated	0.796	0.9610408787226816
OG0000003_x05	28	90	2000	constrained	0.509	0.8778644451633776
OG0000003_x08	20	69	3625	constrained	0.09321566464423607	0.5754866337213925
OG0000004_x01	22	85	31247	constrained	0.0031362007168458782	0.439975947934352
OG0000004_x03	31	67	2000	constrained	0.582	0.9082675644028102
OG0000004_x04	25	60	2000	constrained	0.609	0.9145292957746478
OG0000004_x05	30	95	2000	accelerated	0.512	0.8784911490183457
OG0000005_x00	34	101	2328	constrained	0.5103092783505154	0.8781338808542924
OG0000005_x01	32	99	2791	constrained	0.19054441260744986	0.6912502644507079
OG0000005_x02	33	99	2791	constrained	0.14040114613180515	0.6514173281363388
OG0000005_x03	33	100	2328	constrained	0.45532646048109965	0.8580223968981061
OG0000005_x04	28	94	2791	constrained	0.1303724928366762	0.6396831654968438
OG0000005_x06	34	103	2000	constrained	0.649	0.9232338892595063
OG0000005_x07	33	106	2000	accelerated	0.791	0.9598955155929888
OG0000005_x08	34	101	2000	constrained	0.977	0.9984447426435349
OG0000005_x09	24	83	2328	constrained	0.29553264604810997	0.7757186292872842
OG0000005_x10	28	89	2000	accelerated	0.727	0.9426333454943451
OG0000006_x00	31	95	2000	constrained	0.677	0.9317379630824837
OG0000006_x01	31	80	2000	constrained	0.914	0.9851463809138699
OG0000006_x03	35	98	4677	constrained	0.04061564771269773	0.4822316658271528
OG0000006_x04	32	99	2000	accelerated	0.873	0.980194397641112
OG0000006_x05	32	99	6426	accelerated	0.017429193899782147	0.44995173210527184
OG0000006_x06	32	93	2328	constrained	0.3015463917525773	0.7792262794149247
OG0000006_x07	32	101	2000	constrained	0.904	0.9840171516079633
OG0000007_x00	34	103	2000	constrained	0.936	0.9883759532534417
OG0000007_x02	34	105	3625	accelerated	0.0640176600441501	0.5391439900400699
OG0000010_x00	23	66	6426	constrained	0.016184251478369126	0.4540960243746622
OG0000010_x04	28	87	2791	constrained	0.14828080229226362	0.6570947273649687
OG0000013_x00	26	70	3625	constrained	0.07611693325979041	0.5543434032895392
OG0000014_x00	29	81	2791	constrained	0.14684813753581663	0.6564758249085437
OG0000014_x01	27	94	2000	accelerated	0.645	0.9223430793991416
OG0000014_x02	21	83	2328	accelerated	0.45790378006872856	0.8578756111567009
OG0000014_x03	25	82	2328	constrained	0.28780068728522334	0.7682851596983103
OG0000016_x00	27	85	4677	constrained	0.058999572466866185	0.5349093891511286
OG0000017_x00	30	94	10241	accelerated	0.010156249999999978	0.42970610119047525
OG0000018_x01	21	77	2000	constrained	0.985	0.9981058734080973
OG0000018_x02	25	85	2791	constrained	0.23209169054441262	0.7273843634875153
OG0000018_x03	27	82	2000	constrained	0.928	0.988247702756692
OG0000019_x00	28	81	17412	constrained	0.0060877555708706635	0.4298519860703511
OG0000019_x01	22	74	2791	constrained	0.2191977077363897	0.7195461699154516
OG0000021_x00	32	91	2791	constrained	0.17263610315186245	0.6742293523095815
OG0000021_x01	29	75	2000	constrained	0.833	0.9699078300753522
OG0000021_x04	30	93	2000	constrained	0.698	0.9377615927419354
OG0000021_x05	33	97	2000	constrained	0.563	0.9030699563712952
OG0000022_x00	31	101	2328	constrained	0.2929553264604811	0.7733324314735454
OG0000022_x01	24	87	2000	constrained	0.915	0.985029281098546
OG0000022_x02	33	83	2328	constrained	0.37714776632302405	0.8169747022625117
OG0000022_x03	21	80	3625	constrained	0.11638168781025923	0.6094604889160039
OG0000022_x04	17	69	2000	accelerated	0.65	0.9239168110918544
OG0000022_x07	33	100	2791	constrained	0.13968481375358166	0.6509263480072935
OG0000026_x00	24	96	2000	constrained	0.974	0.9979615606380935
OG0000026_x01	24	75	3625	accelerated	0.12251655629139069	0.6235186268156598
OG0000026_x02	28	94	2000	constrained	0.837	0.9710657236126223
OG0000026_x03	29	102	10241	accelerated	0.008007812500000044	0.41852596507353174
OG0000026_x04	32	96	3625	accelerated	0.09768211920529801	0.5786037527593819
OG0000026_x05	27	94	4677	accelerated	0.0474764756201882	0.4967558224361595
OG0000026_x06	32	101	2000	accelerated	0.5640000000000001	0.9033150067598018
OG0000027_x00	25	94	2791	constrained	0.16332378223495703	0.6692383421172605
OG0000028_x01	28	88	2000	accelerated	0.642	0.9212656796769851
OG0000030_x00	35	105	4677	constrained	0.42496793501496366	0.841569116480227
OG0000030_x02	35	106	297034	constrained	0.5767689894086199	0.9067400420340173
OG0000031_x01	27	88	2000	constrained	0.57	0.9051742627345843
OG0000031_x02	22	77	2000	accelerated	0.516	0.8808184438040346
OG0000032_x00	30	85	2328	constrained	0.44415807560137455	0.8535712692973785
OG0000033_x00	35	97	2000	accelerated	0.5609999999999999	0.90230532508674
OG0000033_x01	32	80	2328	accelerated	0.3264604810996563	0.795048343874951
OG0000033_x02	23	60	2000	constrained	0.883	0.9812951844903065
OG0000033_x03	24	66	2328	constrained	0.33419243986254293	0.7999909730162624
OG0000033_x04	35	100	17412	accelerated	0.007580978635423841	0.4322374021972673
OG0000034_x00	33	87	2000	constrained	0.728	0.943012513667841
OG0000034_x01	33	96	2791	constrained	0.21060171919770773	0.7114814734112673
OG0000034_x02	33	103	2000	constrained	0.746	0.9484679227283568
OG0000034_x04	29	99	2000	accelerated	0.53	0.8861314097538028
OG0000034_x05	33	100	2000	accelerated	0.648	0.922673076923077
OG0000035_x01	29	84	2000	constrained	0.933	0.9887333267070868
OG0000037_x00	28	88	2000	accelerated	0.681	0.9330277563608327
OG0000037_x01	30	81	2000	constrained	0.724	0.942410938835307
OG0000037_x02	33	97	2000	constrained	0.874	0.9798725552050473
OG0000037_x03	28	99	2000	accelerated	0.802	0.9627250619229905
OG0000037_x04	31	75	2000	accelerated	0.647	0.9228513712374582
OG0000039_x01	27	86	2328	accelerated	0.28865979381443296	0.768654026385985
OG0000039_x03	22	88	2328	constrained	0.44501718213058417	0.8533764740784692
OG0000041_x00	18	63	2328	constrained	0.4261168384879725	0.8427486054458844
OG0000041_x01	31	85	2000	constrained	0.543	0.8939879555281038
OG0000041_x02	20	71	2000	constrained	0.571	0.9047409719126169
OG0000043_x03	35	100	2328	constrained	0.48281786941580757	0.8705909223256114
OG0000043_x04	34	98	2000	constrained	0.955	0.9943564453124999
OG0000043_x05	31	98	4677	constrained	0.06284737067122702	0.5430135057509096
OG0000044_x00	20	96	2000	constrained	0.837	0.9709600696333369
OG0000044_x01	26	79	2791	accelerated	0.25161290322580643	0.7458150609378783
OG0000044_x02	20	57	3625	accelerated	0.11479028697571747	0.6092055946914383
OG0000044_x03	32	97	17412	accelerated	0.005168849069607129	0.41750203621326676
OG0000046_x00	18	74	2791	constrained	0.1361031518624642	0.6484056323313643
OG0000050_x00	34	103	2000	accelerated	0.834	0.9701186995417849
OG0000054_x00	25	69	2791	accelerated	0.22150537634408607	0.7198080836880968
OG0000054_x01	17	55	2000	constrained	0.553	0.8992048192771085
OG0000054_x02	21	57	6426	constrained	0.02583255524431995	0.45981085812176853
OG0000054_x03	28	80	2791	constrained	0.2141833810888252	0.7143019109068046
OG0000054_x04	30	93	4677	accelerated	0.057313943541488444	0.5309133501645089
OG0000055_x01	26	82	2791	accelerated	0.2329749103942652	0.7288669291736078
OG0000055_x02	25	97	2000	accelerated	0.708	0.9405302766010466
OG0000058_x00	32	98	2000	constrained	0.861	0.9765938297872341
OG0000058_x01	19	75	2000	accelerated	0.673	0.9297131381186837
OG0000058_x02	28	99	2000	accelerated	0.587	0.909282870841203
OG0000059_x00	23	91	2000	accelerated	0.5389999999999999	0.8918091247672252
OG0000059_x03	33	92	2000	accelerated	0.577	0.906969482529854
OG0000060_x02	33	98	2000	accelerated	0.767	0.9530071087285864
OG0000060_x03	34	103	2000	constrained	0.957	0.9944964912280702
OG0000061_x01	22	70	2000	constrained	0.956	0.9944265365853658
OG0000063_x00	33	93	2000	accelerated	0.552	0.8993618581907091
OG0000063_x01	26	78	2000	constrained	0.644	0.9216547651006712
OG0000063_x03	31	89	4677	accelerated	0.04533789563729684	0.49125268626510055
OG0000064_x00	33	103	2000	constrained	0.705	0.940411610158889
OG0000064_x01	35	101	2791	constrained	0.14183381088825214	0.6521052573051075
OG0000064_x03	33	103	2328	constrained	0.4166666666666667	0.8375754147812972
OG0000065_x00	35	102	2000	accelerated	0.519	0.8819856550844757
OG0000065_x02	35	105	3625	accelerated	0.07726269315673284	0.554357223712709
OG0000067_x00	21	58	2000	constrained	0.95	0.9923483883609288
OG0000067_x02	31	76	3625	constrained	0.07611693325979041	0.5539650118879763
OG0000067_x03	25	74	3625	constrained	0.11252068394925538	0.6068262682179872
OG0000068_x01	35	101	2328	accelerated	0.2542955326460481	0.7454767580621844
OG0000068_x02	35	102	2000	accelerated	0.8280000000000001	0.9671489921121823
OG0000068_x03	29	96	2791	constrained	0.20773638968481375	0.7089902006464418
OG0000069_x00	24	96	4677	accelerated	0.0359281437125748	0.47292082501663274
OG0000069_x02	22	57	17412	accelerated	0.004020215943027816	0.437383085556761
OG0000070_x00	33	102	2000	constrained	0.553	0.899067703568161
OG0000070_x01	33	102	2791	constrained	0.14040114613180515	0.6511339800162274
OG0000070_x03	22	81	4677	accelerated	0.054747647562018775	0.5179409213010152
OG0000071_x01	29	95	2791	accelerated	0.15197132616487452	0.6586659673048342
OG0000071_x03	33	103	2000	constrained	0.501	0.8779852071005918
OG0000072_x00	28	103	2000	constrained	0.711	0.940998262164846
OG0000072_x01	29	81	2000	constrained	0.897	0.9831223273026316
OG0000072_x02	27	93	4677	accelerated	0.035500427715996596	0.4719520702094211
OG0000072_x03	18	82	2328	constrained	0.44415807560137455	0.8534174449561823
OG0000073_x00	23	80	2000	constrained	0.761	0.9525454332002817
OG0000073_x01	26	87	2000	accelerated	0.554	0.8997331302361006
OG0000073_x03	28	98	2000	constrained	0.977	0.9983490511788383
OG0000074_x00	26	78	2000	constrained	0.81	0.9646174466659222
OG0000074_x01	34	84	2791	constrained	0.13681948424068768	0.6497858979840588
OG0000074_x02	20	85	2000	constrained	0.611	0.914441605839416
OG0000076_x00	33	98	2328	constrained	0.3015463917525773	0.7790374676195734
OG0000077_x00	30	81	3625	constrained	0.07722007722007722	0.5566737412579198
OG0000077_x01	23	95	2328	constrained	0.3745704467353952	0.8172028039887014
OG0000077_x03	34	100	2000	accelerated	0.659	0.9254818229715491
OG0000078_x01	34	95	2791	constrained	0.24570200573065903	0.7371060171919771
OG0000079_x01	25	71	2791	accelerated	0.2451612903225806	0.7358979947689624
OG0000079_x02	30	98	2000	accelerated	0.8049999999999999	0.9635058374494836
OG0000080_x00	31	98	2000	accelerated	0.5509999999999999	0.8988313953488372
OG0000080_x01	18	75	2328	constrained	0.2654639175257732	0.7535613122097428
OG0000080_x02	17	64	2000	constrained	0.714	0.9415792207792207
OG0000080_x03	17	55	2328	constrained	0.29381443298969073	0.7734936998854525
OG0000082_x01	19	65	2000	constrained	0.984	0.9986110793832096
OG0000082_x02	34	99	2000	constrained	0.798	0.9614957622330207
OG0000083_x00	24	80	2000	constrained	0.526	0.8849947924885593
OG0000083_x01	29	91	2000	accelerated	0.7090000000000001	0.940218656716418
OG0000083_x03	35	102	2000	accelerated	0.5860000000000001	0.9086579406631764
OG0000084_x01	29	76	2328	constrained	0.4097938144329897	0.836214669757806
OG0000085_x01	32	92	2000	accelerated	0.782	0.9582443397310655
OG0000085_x02	31	81	2000	constrained	0.984	0.9985160369277624
OG0000085_x03	35	104	2791	accelerated	0.8372759856630825	0.9701191653053451
OG0000086_x00	26	82	2000	accelerated	0.694	0.9369922755476763
OG0000086_x01	31	81	2000	accelerated	0.7130000000000001	0.9411917791259132
OG0000086_x02	32	89	2328	accelerated	0.44415807560137455	0.8532636760471812
OG0000086_x03	20	58	2791	constrained	0.20128939828080228	0.7022734176930346
OG0000088_x00	27	98	2000	constrained	0.726	0.9429421366792545
OG0000088_x01	35	103	2791	constrained	0.17263610315186245	0.6739824722831042
OG0000088_x02	24	75	2328	constrained	0.25171821305841924	0.7452984136708876
OG0000088_x03	35	106	297034	accelerated	0.2632493249930984	0.754101102384851
OG0000089_x01	22	79	2791	constrained	0.21561604584527222	0.7161676887234556
OG0000089_x02	33	102	2000	constrained	0.987	0.998045713201821
OG0000090_x00	21	58	2000	constrained	0.564	0.904265864661654
OG0000090_x01	21	56	2328	constrained	0.48109965635738833	0.870732394514085
OG0000091_x00	28	54	10241	constrained	0.014059753954305799	0.4515213754843627
OG0000093_x01	29	92	3625	accelerated	0.07947019867549665	0.5541604043676555
OG0000094_x00	31	95	2000	accelerated	0.522	0.8834228571428572
OG0000094_x01	27	72	2000	accelerated	0.523	0.8845536167512691
OG0000094_x02	34	97	2000	accelerated	0.708	0.9404131057680328
OG0000094_x03	30	100	2000	constrained	0.831	0.9690607021765284
OG0000096_x00	33	106	2328	accelerated	0.3608247422680413	0.8102597729700624
OG0000096_x01	26	92	2791	constrained	0.1332378223495702	0.6451324531748944
OG0000096_x02	26	66	2000	accelerated	0.6639999999999999	0.9270090349613722
OG0000097_x00	21	54	2328	accelerated	0.3470790378006873	0.8067487902836119
OG0000097_x01	21	94	2791	accelerated	0.22007168458781357	0.7190941774671371
OG0000098_x02	28	80	6426	accelerated	0.01711795829442886	0.4574227351759411
OG0000098_x03	33	100	2791	accelerated	0.2387096774193549	0.7309369846769563
OG0000101_x00	28	75	2000	constrained	0.672	0.9285723172628305
OG0000101_x01	33	103	2328	accelerated	0.34965635738831613	0.8072836904448304
OG0000102_x00	21	76	2000	accelerated	0.7989999999999999	0.9611799616382715
OG0000103_x00	26	71	2791	constrained	0.17120343839541546	0.6740661226631904
OG0000104_x02	31	91	2328	accelerated	0.4871134020618557	0.8692222749428461
OG0000106_x00	26	73	2791	constrained	0.2148997134670487	0.7149019485134706
OG0000106_x01	26	68	2000	constrained	0.831	0.9691667031284182
OG0000106_x03	29	81	2000	constrained	0.892	0.9824900826446282
OG0000108_x00	30	101	2328	accelerated	0.35137457044673537	0.8087987197977315
OG0000109_x00	22	59	2000	constrained	0.818	0.9665871661309985
OG0000109_x01	28	84	2328	constrained	0.38917525773195877	0.8236178241242843
OG0000109_x02	30	89	4677	constrained	0.060282171868319794	0.5369494707268384
OG0000109_x03	18	76	4677	accelerated	0.03934987168520099	0.47675946807683284
OG0000110_x00	33	97	2000	constrained	0.753	0.9505666587733839
OG0000110_x02	31	85	2328	constrained	0.2766323024054983	0.7629212644199231
OG0000111_x02	29	102	2328	constrained	0.3427835051546392	0.8041271137423021
OG0000112_x00	23	67	2000	constrained	0.586	0.9091868451688009
OG0000113_x00	33	94	4677	constrained	0.04360837964942283	0.492013273885869
OG0000113_x01	24	67	2328	constrained	0.3402061855670103	0.8033839093057505
OG0000113_x02	31	100	2328	accelerated	0.302405498281787	0.7788037252851239
OG0000114_x00	33	87	2328	accelerated	0.3290378006872853	0.795510437852117
OG0000114_x02	31	99	2000	accelerated	0.5880000000000001	0.9085878260869567
OG0000115_x00	33	97	2000	accelerated	0.606	0.9142736663364935
OG0000115_x02	35	104	2791	accelerated	0.13046594982078852	0.6383790532304944
OG0000116_x02	22	71	2000	constrained	0.966	0.9963714810873561
OG0000117_x00	28	90	2328	accelerated	0.43556701030927836	0.8485319685579255
OG0000118_x00	33	99	2328	constrained	0.49054982817869414	0.8708362084650744
OG0000118_x01	35	106	297034	constrained	0.6326548475932048	0.9191124110967093
OG0000119_x00	33	96	2000	accelerated	0.748	0.9490867547304535
OG0000120_x00	35	101	17412	constrained	0.004824259131633356	0.44341595570236936
OG0000120_x01	31	76	2000	constrained	0.917	0.9852921495515469
OG0000120_x02	35	104	3625	constrained	0.07777164920022063	0.5557649623141773
OG0000122_x00	18	63	2000	accelerated	0.885	0.9815739103297618
OG0000122_x01	26	70	2328	constrained	0.3711340206185567	0.8155463577566059
OG0000123_x00	28	99	2000	accelerated	0.6699999999999999	0.9279734996102883
OG0000123_x01	33	95	2000	accelerated	0.605	0.9145767758400681
OG0000124_x00	19	70	2000	accelerated	0.5549999999999999	0.9001232126559171
OG0000124_x01	22	73	3625	constrained	0.10645339216767788	0.5992640270811941
OG0000126_x00	33	82	2000	constrained	0.554	0.899596101127018
OG0000126_x02	29	94	2791	constrained	0.24570200573065903	0.7368986737272255
OG0000127_x01	32	98	2000	constrained	0.588	0.9089830361026532
OG0000127_x02	35	101	2000	constrained	0.923	0.9871628046945531
OG0000128_x00	26	66	2000	constrained	0.574	0.9063963270142179
OG0000128_x01	30	102	17412	accelerated	0.007466115322765865	0.43262892158331334
OG0000128_x02	31	101	2791	constrained	0.16260744985673353	0.667585918510779
OG0000130_x00	25	91	2328	accelerated	0.3926116838487973	0.8249952253046662
OG0000130_x02	23	90	2328	constrained	0.3316151202749141	0.7983021929038461
OG0000131_x00	25	86	2328	accelerated	0.30927835051546393	0.7856863886575831
OG0000133_x01	27	90	6426	accelerated	0.028944911297852483	0.4675918852389442
OG0000133_x02	34	104	2000	accelerated	0.849	0.9736515004840272
OG0000136_x01	30	94	2000	constrained	0.686	0.9342357900114958
OG0000137_x00	35	96	2000	constrained	0.931	0.9890715424471901
OG0000137_x02	27	91	2000	constrained	0.543	0.8938499305233906
OG0000138_x00	35	100	2000	constrained	0.884	0.9809750208159868
OG0000139_x00	26	66	2000	accelerated	0.729	0.9423615421920466
OG0000139_x01	22	60	2328	accelerated	0.35996563573883167	0.8102076437085546
OG0000139_x02	25	91	2000	constrained	0.692	0.9364264500571138
OG0000140_x00	18	87	2791	accelerated	0.14623655913978495	0.6548400644890329
OG0000140_x01	30	93	3625	accelerated	0.07726269315673284	0.5539844212757805
OG0000140_x02	33	98	2791	accelerated	0.12903225806451613	0.6392852860055163
OG0000141_x00	28	73	3625	constrained	0.11252068394925538	0.6065194804180792
OG0000141_x01	34	104	2000	constrained	0.912	0.9852815888134563
OG0000141_x02	33	101	2000	accelerated	0.813	0.965171584456074
OG0000142_x00	25	98	2328	constrained	0.49742268041237114	0.8766149782738349
OG0000142_x01	28	85	2000	accelerated	0.901	0.9835632230981878
OG0000143_x00	19	90	2791	accelerated	0.17491039426523303	0.6756864578463458
OG0000143_x01	30	73	2000	accelerated	0.6659999999999999	0.927251501697571
OG0000144_x00	24	59	2000	constrained	0.654	0.9250395330326346
OG0000144_x01	34	81	2328	accelerated	0.30068728522336774	0.7790833134997683
OG0000145_x01	20	59	2328	accelerated	0.3127147766323024	0.7889647298754398
OG0000146_x00	30	93	2328	accelerated	0.47508591065292094	0.8681004249154144
OG0000146_x02	32	98	2328	accelerated	0.2646048109965635	0.7551436014040043
OG0000148_x00	24	70	3625	accelerated	0.07339955849889623	0.5480294766913387
OG0000148_x01	35	105	6426	constrained	0.22191098661686898	0.7204673993023925
OG0000148_x02	32	104	4677	constrained	0.03890551517742625	0.4812187967769358
OG0000149_x00	33	86	2000	constrained	0.977	0.9982533780546238
OG0000149_x01	25	85	4677	accelerated	0.03207869974337041	0.47240759207709293
OG0000150_x01	34	102	2000	constrained	0.669	0.9281558880936891
OG0000150_x02	18	55	2000	constrained	0.555	0.8995758589236851
OG0000151_x01	22	84	2000	accelerated	0.604	0.913972182798751
OG0000151_x02	24	53	2000	constrained	0.896	0.9834416306361952
OG0000151_x03	24	71	2328	accelerated	0.365979381443299	0.8139491374527439
OG0000152_x00	30	86	2000	accelerated	0.637	0.921032546786005
OG0000152_x02	30	85	2328	accelerated	0.4690721649484536	0.8657170542981499
OG0000154_x00	28	85	2328	constrained	0.4948453608247423	0.8749653792891214
OG0000156_x01	26	61	2328	constrained	0.45618556701030927	0.8575194843906765
OG0000156_x02	26	95	2791	constrained	0.15472779369627507	0.6612055055670079
OG0000157_x01	34	95	2328	accelerated	0.27835051546391754	0.7629237007394059
OG0000157_x02	34	103	2000	constrained	0.704	0.9402540398346486
OG0000158_x00	23	66	2791	constrained	0.18481375358166188	0.6863407316919815
OG0000158_x01	21	65	2328	accelerated	0.32474226804123707	0.7946757084819072
OG0000158_x02	21	73	2000	accelerated	0.724	0.9422958984375
OG0000159_x00	34	93	2000	constrained	0.706	0.9402163377466899
OG0000159_x01	28	80	2000	constrained	0.843	0.9721031797534068
OG0000159_x02	33	99	2000	constrained	0.521	0.8831322734499205
OG0000160_x00	27	86	4677	accelerated	0.041916167664670656	0.486300521915907
OG0000160_x01	23	80	2000	constrained	0.782	0.9581342220179271
OG0000161_x00	28	87	2000	constrained	0.602	0.914319658119658
OG0000162_x01	29	101	2000	constrained	0.985	0.9980110234723938
OG0000163_x00	17	54	2000	constrained	0.99	0.9982390769812748
OG0000163_x02	33	104	2000	constrained	0.868	0.9799466327827192
OG0000164_x00	27	96	2328	accelerated	0.43041237113402064	0.8470019750887648
OG0000164_x02	27	91	2328	constrained	0.27491408934707906	0.7619272213721229
OG0000166_x00	31	63	3625	constrained	0.07722007722007722	0.5562976103516644
OG0000166_x01	33	104	2328	accelerated	0.27835051546391754	0.7627276267993546
OG0000166_x02	35	100	2000	constrained	0.651	0.9244754928076718
OG0000167_x00	32	93	2000	constrained	0.947	0.9909622141525173
OG0000167_x01	26	94	2000	constrained	0.927	0.9882685731426858
OG0000167_x02	19	56	2328	constrained	0.27147766323024053	0.7591122070183122
OG0000168_x00	19	64	2000	accelerated	0.728	0.9428979591836735
OG0000168_x01	24	91	2000	accelerated	0.856	0.9764279447951215
OG0000170_x00	21	81	2000	constrained	0.956	0.9943295288264559
OG0000170_x01	30	95	2328	accelerated	0.27405498281786944	0.7617242509916903
OG0000170_x02	25	80	3625	constrained	0.10479867622724766	0.5978402813990982
OG0000171_x00	31	103	3625	accelerated	0.11368653421633557	0.6066695834907757
OG0000171_x01	34	102	2791	accelerated	0.2537634408602151	0.7445310419514621
OG0000172_x00	25	94	2328	constrained	0.44415807560137455	0.8531099625404172
OG0000172_x01	35	105	6426	accelerated	0.5160286336756925	0.8800219597329229
OG0000173_x00	31	105	2000	accelerated	0.5489999999999999	0.8974912603495859
OG0000174_x02	34	102	2328	accelerated	0.30498281786941583	0.781665097145123
OG0000175_x00	33	94	2000	constrained	0.643	0.92195615922539
OG0000175_x01	25	79	3625	constrained	0.0827357970215113	0.5586631208634285
OG0000176_x00	35	94	2000	constrained	0.902	0.9837483633387889
OG0000176_x02	34	99	2328	constrained	0.44587628865979384	0.8530294257474829
OG0000178_x00	26	77	2791	constrained	0.16977077363896848	0.6744023802305075
OG0000178_x01	25	78	2000	accelerated	0.6799999999999999	0.9327363952142029
OG0000179_x00	28	90	2328	accelerated	0.4321305841924399	0.847099887600624
OG0000179_x01	27	72	2328	constrained	0.4381443298969072	0.8509098078981466
OG0000179_x02	33	94	2328	accelerated	0.34621993127147765	0.8059818574708504
OG0000180_x00	26	85	2328	accelerated	0.3384879725085911	0.8027043511758447
OG0000180_x02	30	103	2328	accelerated	0.35051546391752575	0.80786767753754
OG0000181_x00	25	73	2000	constrained	0.571	0.9046065378900445
OG0000181_x02	23	89	2000	accelerated	0.651	0.9243523771474231
OG0000181_x03	30	104	2328	accelerated	0.3805841924398625	0.8189280847212541
OG0000182_x02	34	106	6426	accelerated	0.31310301898537196	0.7884516741667539
OG0000183_x00	33	106	2328	accelerated	0.28436426116838487	0.7664033752723255
OG0000183_x01	28	97	6426	constrained	0.020230314347961405	0.4540960243746621
OG0000183_x02	35	104	2000	constrained	0.901	0.9834625307125306
OG0000184_x00	34	93	2791	accelerated	0.15268817204301077	0.6590936398067129
OG0000184_x01	26	96	2000	constrained	0.828	0.9674669589041096
OG0000184_x02	33	100	2000	constrained	0.906	0.9846862385321101
OG0000185_x00	30	92	2000	constrained	0.706	0.9400989134507305
OG0000186_x00	31	85	6426	constrained	0.02178649237472767	0.45457452387347635
OG0000186_x02	32	92	2000	accelerated	0.6659999999999999	0.9271304347826086
OG0000190_x00	34	106	6426	constrained	0.34702769996887645	0.8068053504291671
OG0000190_x01	34	103	2791	constrained	0.14398280802292263	0.6546459271387638
OG0000190_x02	32	105	2328	constrained	0.26718213058419243	0.7554218711982656
OG0000191_x01	25	63	2000	constrained	0.898	0.9833086166170278
OG0000192_x00	34	104	2328	accelerated	0.45360824742268047	0.8572086377207762
OG0000192_x01	32	54	17412	constrained	0.004020215943027797	0.4464952331725247
OG0000192_x02	23	61	2000	accelerated	0.55	0.8985749310450506
OG0000193_x00	33	81	2000	accelerated	0.821	0.9670240830755632
OG0000193_x01	33	101	2000	accelerated	0.752	0.9506549679867203
OG0000195_x00	25	92	2000	constrained	0.718	0.9418449803149606
OG0000195_x01	29	96	2000	constrained	0.703	0.9396246709289205
OG0000195_x02	33	106	3625	accelerated	0.1517660044150111	0.6583112852208496
OG0000196_x00	29	93	2328	accelerated	0.352233676975945	0.8081591271610771
OG0000196_x01	22	53	2791	constrained	0.17048710601719197	0.6737337006505932
OG0000196_x02	34	105	2328	constrained	0.4536082474226804	0.8578168027705957
OG0000198_x00	30	99	2791	constrained	0.13753581661891118	0.6505798033677156
OG0000198_x01	30	93	2000	accelerated	0.6859999999999999	0.9347133546325878
OG0000199_x02	23	81	2000	constrained	0.867	0.9795437109250821
OG0000200_x00	32	94	2000	constrained	0.923	0.9870637913741224
OG0000200_x01	33	102	2328	constrained	0.40893470790378006	0.8357412029269893
OG0000200_x02	35	103	2791	constrained	0.20057306590257878	0.7009210188965241
OG0000201_x00	33	102	2000	constrained	0.914	0.98504680076822
OG0000201_x01	32	95	2000	constrained	0.692	0.9363076142131979
OG0000201_x02	35	103	2000	constrained	0.772	0.9553231197771588
OG0000203_x00	30	95	2000	accelerated	0.521	0.8829918931807343
OG0000204_x00	34	102	2000	accelerated	0.726	0.9428272838002436
OG0000205_x00	29	96	2000	constrained	0.854	0.9757123874839263
OG0000205_x01	32	99	2000	constrained	0.556	0.9001020346188886
OG0000206_x00	30	83	2000	constrained	0.566	0.9042091699130954
OG0000206_x01	34	105	2000	constrained	0.709	0.9404526001492908
OG0000207_x00	31	96	2000	constrained	0.903	0.9838326180257511
OG0000207_x01	34	104	2000	constrained	0.641	0.9219401052205586
OG0000209_x00	34	98	2000	accelerated	0.629	0.9188105219893137
OG0000209_x01	35	99	2791	constrained	0.20630372492836677	0.7072701978090825
OG0000209_x02	34	104	2000	accelerated	0.6579999999999999	0.9254182825484764
OG0000210_x00	22	56	2000	accelerated	0.766	0.952652746996384
OG0000210_x01	34	104	2328	constrained	0.37199312714776633	0.8165926954188768
OG0000211_x01	34	101	2000	constrained	0.836	0.9710678723172458
OG0000212_x01	33	99	2000	constrained	0.844	0.9722048401037164
OG0000213_x00	29	98	2000	accelerated	0.623	0.9180961990324811
OG0000213_x02	35	105	4677	constrained	0.15476699444206926	0.6605787408892484
OG0000214_x00	25	53	2328	constrained	0.31529209621993126	0.7911612920444592
OG0000215_x00	23	92	2000	constrained	0.877	0.9803495491717342
OG0000216_x02	34	101	2791	accelerated	0.12759856630824373	0.6393119896515482
OG0000217_x00	34	102	6426	constrained	0.026143790849673203	0.4622638441778038
OG0000217_x02	30	94	2791	constrained	0.2141833810888252	0.7140785519603047
OG0000218_x01	34	100	2000	accelerated	0.787	0.958094770495547
OG0000218_x02	27	97	2000	constrained	0.863	0.9776143221419465
OG0000219_x01	21	53	2328	accelerated	0.4338487972508591	0.8485958312765841
OG0000220_x00	29	99	2000	constrained	0.979	0.9982878729915837
OG0000220_x01	29	103	3625	constrained	0.11638168781025923	0.6091612937815336
OG0000220_x02	34	102	2791	accelerated	0.1577060931899642	0.6609521877324679
OG0000221_x00	23	72	2328	accelerated	0.3118556701030928	0.7886634617265595
OG0000221_x01	34	105	2000	accelerated	0.654	0.9249168324711501
OG0000221_x02	34	102	2000	constrained	0.982	0.998482166698455
OG0000222_x00	35	103	3625	constrained	0.06674020959735245	0.543193980707612
OG0000222_x01	29	97	2328	constrained	0.49312714776632305	0.8730856276128423
OG0000222_x02	35	105	4677	constrained	0.9696451474989312	0.9966602296957104
OG0000223_x00	29	87	2000	constrained	0.736	0.9443119133574007
OG0000223_x02	34	104	2000	constrained	0.807	0.963843844516635
OG0000225_x00	31	88	2000	accelerated	0.751	0.9506306541612253
OG0000226_x00	28	99	2791	accelerated	0.16487455197132617	0.6704395397094888
OG0000227_x00	33	101	2000	constrained	0.504	0.8777602090819994
OG0000227_x01	29	96	2791	accelerated	0.2372759856630824	0.729059527129621
OG0000227_x02	34	101	2000	constrained	0.977	0.9981577232656189
OG0000228_x01	21	78	2000	constrained	0.851	0.9739547015886646
OG0000229_x00	30	100	2000	accelerated	0.5840000000000001	0.9087285464098075
OG0000229_x01	26	95	6426	accelerated	0.02801120448179273	0.4651954239639783
OG0000229_x02	34	104	2328	constrained	0.42353951890034364	0.8420246784477837
OG0000233_x00	22	62	2328	constrained	0.32130584192439865	0.792817145706535
OG0000233_x01	26	68	2328	accelerated	0.4768041237113402	0.8684122936471317
OG0000233_x02	34	104	2000	accelerated	0.789	0.9592152793614597
OG0000234_x00	28	73	2000	accelerated	0.749	0.9493388017118402
OG0000234_x02	33	104	2791	accelerated	0.18351254480286738	0.6834127672679609
OG0000235_x01	30	99	2328	constrained	0.41408934707903783	0.8371294308981231
OG0000235_x02	34	104	2000	constrained	0.671	0.9285142115509409
OG0000236_x00	31	81	2791	accelerated	0.21075268817204296	0.7113153407060215
OG0000236_x01	33	102	2000	constrained	0.881	0.9813228165482657
OG0000236_x02	30	100	2791	accelerated	0.12688172043010748	0.6378184362215021
OG0000237_x00	22	61	2000	constrained	0.872	0.9803104175453394
OG0000237_x01	27	64	2328	accelerated	0.4853951890034365	0.8696493875238851
OG0000237_x02	26	82	2000	constrained	0.73	0.9426256509628195
OG0000239_x00	31	101	10241	constrained	0.014059753954305799	0.4501654554378631
OG0000239_x01	33	89	2000	constrained	0.842	0.9717908638233385
OG0000239_x02	33	104	2000	accelerated	0.526	0.8848551593562639
OG0000240_x00	24	90	2328	constrained	0.43127147766323026	0.846817034041503
OG0000240_x01	32	100	2791	accelerated	0.12831541218637987	0.639896597161451
OG0000240_x02	21	56	2791	constrained	0.19412607449856734	0.6947875818407939
OG0000243_x00	29	86	2000	constrained	0.975	0.9978354770589364
OG0000243_x01	33	93	2328	accelerated	0.4544673539518901	0.8577679107514697
OG0000243_x02	30	97	2000	accelerated	0.5589999999999999	0.9015365300257145
OG0000244_x00	32	100	2328	constrained	0.33419243986254293	0.7998114015296145
OG0000244_x01	35	101	2000	constrained	0.87	0.980232484412977
OG0000244_x02	20	77	2000	accelerated	0.628	0.9188604363935776
OG0000245_x00	20	56	2328	accelerated	0.47079037800687284	0.8657411194048427
OG0000245_x01	32	71	2000	accelerated	0.72	0.9420346054730641
OG0000246_x00	28	98	2328	accelerated	0.4896907216494846	0.8698904488881714
OG0000246_x01	35	105	10241	accelerated	0.639453125	0.9209576143117655
OG0000247_x01	29	96	6426	accelerated	0.02769996887643944	0.4665672482789847
OG0000248_x00	35	85	2328	constrained	0.36683848797250856	0.8146702684363437
OG0000248_x02	34	104	2000	accelerated	0.636	0.9204604316546763
OG0000250_x00	35	92	4677	constrained	0.03463018383924754	0.4727618695186393
OG0000250_x01	35	102	6426	constrained	0.017740429505135387	0.4525082760376878
OG0000250_x02	35	100	2328	accelerated	0.4029209621993127	0.8322245832950547
OG0000251_x00	29	89	2000	constrained	0.665	0.9275549450549451
OG0000251_x01	33	106	2000	constrained	0.984	0.9984210125618576
OG0000251_x02	33	104	2791	accelerated	0.1792114695340502	0.6799831630505492
OG0000252_x01	29	95	6426	accelerated	0.017429193899782147	0.4488648921726504
OG0000253_x00	31	83	2791	accelerated	0.1806451612903226	0.6810603641009263
OG0000256_x00	26	69	2000	constrained	0.986	0.9978862838158519
OG0000257_x00	27	93	2328	constrained	0.4742268041237113	0.8680182292818901
OG0000257_x01	26	100	2000	constrained	0.851	0.9738501663625629
OG0000257_x02	35	101	2328	constrained	0.313573883161512	0.7894509426843073
OG0000258_x00	27	98	2000	constrained	0.528	0.8851471698113208
OG0000258_x01	28	103	2328	accelerated	0.2671821305841925	0.7542218364545036
OG0000258_x02	35	102	2328	accelerated	0.36769759450171824	0.8143730271244952
OG0000260_x00	22	56	2000	accelerated	0.812	0.9651665551839465
OG0000260_x01	31	84	2328	accelerated	0.27405498281786944	0.7615257302069648
OG0000260_x02	31	99	3625	accelerated	0.07174392935982343	0.5467718190381969
OG0000261_x00	32	87	2000	accelerated	0.731	0.9428891846116622
OG0000261_x01	31	72	2791	constrained	0.21275071633237821	0.7128686793010108
OG0000262_x00	34	104	2328	accelerated	0.4561855670103093	0.8566133348826908
OG0000262_x01	28	92	2000	constrained	0.875	0.9801691531834419
OG0000262_x02	34	105	2000	constrained	0.543	0.8937119481321396
OG0000263_x01	33	102	2000	accelerated	0.8160000000000001	0.9659367158876431
OG0000263_x02	27	95	4677	constrained	0.0440359127832407	0.4931837206879331
OG0000264_x01	21	64	2000	accelerated	0.876	0.9800537250786989
OG0000264_x02	30	100	3625	constrained	0.08604522890237176	0.5649102404908176
OG0000265_x00	26	83	2328	accelerated	0.3221649484536082	0.7942017758178892
OG0000265_x01	32	98	3625	accelerated	0.10540838852097134	0.5978001268141471
OG0000266_x00	23	56	2000	constrained	0.861	0.9764899478778853
OG0000266_x01	30	65	2791	constrained	0.2356733524355301	0.729390212965928
OG0000267_x00	27	100	2000	constrained	0.858	0.9765153714773697
OG0000267_x01	30	94	2000	accelerated	0.5409999999999999	0.8937313294081188
OG0000267_x02	33	104	2328	accelerated	0.4544673539518901	0.8576160934221332
OG0000269_x00	21	62	2000	constrained	0.88	0.9815420023014959
OG0000271_x00	35	100	2000	constrained	0.718	0.9417291179726903
OG0000271_x01	29	86	2000	constrained	0.672	0.9284519891149411
OG0000271_x02	35	105	4677	accelerated	0.6266039349871686	0.9183300556471741
OG0000272_x00	28	86	2000	constrained	0.805	0.9631814611154752
OG0000272_x01	35	103	2328	constrained	0.4793814432989691	0.8704299980336526
OG0000274_x00	31	98	2000	constrained	0.951	0.9924206714299697
OG0000274_x01	21	79	2000	constrained	0.683	0.9338479097204412
OG0000275_x01	32	104	2328	constrained	0.29553264604810997	0.7755277066613213
OG0000276_x00	21	65	2000	constrained	0.931	0.9889729999003687
OG0000276_x01	34	101	2328	accelerated	0.47164948453608246	0.8661258705001225
OG0000277_x00	24	72	2328	constrained	0.25171821305841924	0.7450915012850822
OG0000277_x01	34	106	4677	accelerated	0.05774165953806676	0.5321016197017008
OG0000277_x02	35	104	2000	accelerated	0.518	0.8816915708812261
OG0000278_x00	23	83	2000	accelerated	0.522	0.883282653547056
OG0000279_x01	29	97	2328	accelerated	0.33333333333333337	0.7982929020664871
OG0000279_x02	30	101	2000	constrained	0.97	0.9968327710843373
OG0000280_x00	32	96	2328	accelerated	0.28436426116838487	0.7662096923369521
OG0000280_x01	33	95	2000	constrained	0.705	0.9402939704778582
OG0000280_x02	34	105	2791	accelerated	0.12974910394265238	0.6389768804787804
OG0000282_x01	17	82	2000	accelerated	0.8140000000000001	0.9651766014234876
OG0000283_x00	22	92	2000	accelerated	0.764	0.9522758943184475
OG0000283_x01	33	104	2000	constrained	0.752	0.9505422643746295
OG0000283_x02	31	100	2000	accelerated	0.609	0.9144005069708491
OG0000284_x00	23	65	2791	accelerated	0.24301075268817207	0.7358649943656037
OG0000287_x00	31	89	2000	accelerated	0.64	0.9216207455429498
OG0000287_x01	32	94	2791	constrained	0.18911174785100288	0.689808229759628
OG0000287_x02	33	102	2000	accelerated	0.79	0.9593371298405466
OG0000288_x00	21	58	2000	accelerated	0.726	0.9427124588966022
OG0000288_x01	17	80	2000	accelerated	0.906	0.9845858729996944
OG0000289_x01	29	92	6426	accelerated	0.025832555244319932	0.4621253423069448
OG0000289_x02	34	97	2328	accelerated	0.3754295532646048	0.8169040605933096
OG0000290_x00	28	97	2000	constrained	0.526	0.8847155702792239
OG0000290_x01	28	97	2000	constrained	0.807	0.9637358870967743
OG0000290_x02	34	104	2328	constrained	0.41580756013745707	0.8367950559051657
OG0000291_x00	25	88	2000	constrained	0.933	0.9886350626118069
OG0000291_x02	35	104	3625	accelerated	0.06788079470198671	0.5433521269613981
OG0000292_x00	24	92	2791	accelerated	0.1913978494623656	0.6910544771309658
OG0000292_x01	29	96	2791	accelerated	0.14193548387096777	0.651168730220421
OG0000292_x02	34	101	2791	constrained	0.18051575931232092	0.6812952303674215
OG0000293_x00	18	77	2328	constrained	0.3805841924398625	0.8187628449947163
OG0000294_x00	34	102	2328	accelerated	0.2603092783505154	0.7519418926505541
OG0000294_x01	22	80	2000	accelerated	0.632	0.9195393013100437
OG0000294_x02	25	89	2791	accelerated	0.22437275985663085	0.7196938524643195
OG0000295_x00	31	100	4677	constrained	0.03163745190252244	0.47778826088483606
OG0000295_x01	22	83	4677	accelerated	0.05218135158254922	0.5161016424611686
OG0000295_x02	34	103	2791	constrained	0.13753581661891118	0.6502912979116767
OG0000296_x00	20	84	2000	constrained	0.879	0.9814533459000941
OG0000296_x01	28	97	2791	constrained	0.19555873925501432	0.6954794122538235
OG0000296_x02	33	101	2791	accelerated	0.13835125448028673	0.6483960770412383
OG0000297_x02	26	77	2328	accelerated	0.2603092783505154	0.7521456709412454
OG0000298_x00	33	100	2000	accelerated	0.5840000000000001	0.9085959433824604
OG0000299_x00	25	70	2328	accelerated	0.4278350515463918	0.8437989862352255
OG0000299_x01	29	79	2328	accelerated	0.4914089347079038	0.8713457611600982
OG0000299_x02	30	86	3625	accelerated	0.10927152317880795	0.6002333746174396
OG0000300_x00	33	92	2328	accelerated	0.44329896907216493	0.8531504708027838
OG0000300_x02	34	103	17412	constrained	0.004939122444291294	0.4316469139428998
OG0000302_x00	30	85	3625	accelerated	0.09988962472406182	0.5832547529068713
OG0000304_x00	35	101	2000	constrained	0.579	0.9071709037472446
OG0000304_x01	24	84	2000	constrained	0.913	0.9851640522214352
OG0000304_x02	34	105	2000	constrained	0.982	0.9983869552779631
OG0000305_x00	22	84	6426	accelerated	0.022408963585434205	0.4550940376150467
OG0000305_x01	34	104	2000	accelerated	0.656	0.9254130722413336
OG0000305_x02	34	105	3625	accelerated	0.10706401766004414	0.598906902566312
OG0000306_x01	34	98	2328	constrained	0.4338487972508591	0.8484401827381988
OG0000306_x02	35	106	297034	constrained	0.3768659480059522	0.8165301234788584
OG0000307_x00	29	76	2000	constrained	0.814	0.9657135862913095
OG0000307_x01	32	103	2000	constrained	0.621	0.9173042394014962
OG0000307_x02	33	99	2328	constrained	0.3281786941580756	0.7955982803804916
OG0000308_x00	25	93	3625	accelerated	0.11037527593818985	0.6022626366698978
OG0000309_x00	26	96	2000	accelerated	0.848	0.9732374596340151
OG0000309_x01	32	94	2000	accelerated	0.505	0.8774951108213821
OG0000310_x00	24	68	2328	constrained	0.3324742268041237	0.7987472298750714
OG0000310_x01	25	94	2000	accelerated	0.5429999999999999	0.8945404820766377
OG0000312_x00	25	89	2000	constrained	0.92	0.9864279967819791
OG0000313_x01	35	102	2000	accelerated	0.841	0.9718991979189248
OG0000315_x00	21	71	2328	accelerated	0.25257731958762886	0.7439169561998062
OG0000316_x00	19	84	2000	accelerated	0.521	0.8828515575333757
OG0000318_x01	25	87	10241	accelerated	0.01171875	0.4353495209059233
OG0000318_x02	31	97	3625	accelerated	0.07174392935982343	0.546381267738884
OG0000319_x00	22	86	2000	accelerated	0.813	0.965064128256513
OG0000320_x00	30	58	4677	constrained	0.05344164172723386	0.5175247811950658
OG0000320_x01	33	99	2000	accelerated	0.5900000000000001	0.9089120069354141
OG0000320_x02	34	105	2000	accelerated	0.637	0.9209076610169492
OG0000321_x00	24	75	2791	accelerated	0.1548387096774193	0.660620377183131
OG0000321_x01	32	101	2328	accelerated	0.25601374570446733	0.7472265416646676
OG0000321_x02	34	102	3625	accelerated	0.10264900662251653	0.58904397664654
OG0000322_x00	31	89	2328	constrained	0.33762886597938147	0.8022730040276722
OG0000325_x01	34	100	4677	accelerated	0.035500427715996596	0.47136433413194984
OG0000325_x02	21	60	2328	accelerated	0.41838487972508587	0.8380273506723399
OG0000326_x01	30	99	3625	accelerated	0.07395143487858724	0.5486918571158644
OG0000327_x00	33	90	2000	constrained	0.641	0.9218157539789588
OG0000327_x01	34	105	2328	constrained	0.29982817869415807	0.7787498273415623
OG0000329_x00	32	71	2000	constrained	0.921	0.9865081374321881
OG0000329_x01	25	92	3625	constrained	0.07115278543849972	0.5469581819360375
OG0000329_x02	34	102	2000	constrained	0.919	0.9857523138832999
OG0000330_x00	28	82	2000	accelerated	0.618	0.9161729699666296
OG0000332_x00	29	87	2000	accelerated	0.542	0.8941364691319821
OG0000333_x01	30	73	2328	accelerated	0.4054982817869416	0.8339935726104111
OG0000333_x02	34	103	4677	constrained	0.05087644292432664	0.5127075940067776
OG0000334_x00	34	102	2791	accelerated	0.18709677419354842	0.6873969009137193
OG0000334_x01	35	105	4677	accelerated	0.7348160821214713	0.94347411700134
OG0000335_x00	35	79	2000	accelerated	0.85	0.9737509401525732
OG0000336_x01	33	96	2000	constrained	0.594	0.9116493450410249
OG0000337_x00	25	88	2791	accelerated	0.19856630824372756	0.6984869609022181
OG0000337_x01	34	77	2000	constrained	0.763	0.9524769933263084
OG0000337_x02	29	97	196746	accelerated	0.00028463094548303314	0.4335335915342999
OG0000338_x00	34	98	2791	constrained	0.19197707736389685	0.6912730830306884
OG0000338_x02	33	101	4677	constrained	0.0470286447199658	0.4964548613903716
OG0000339_x00	32	91	2791	constrained	0.1812320916905444	0.6818265919564518
OG0000339_x02	30	95	2000	constrained	0.858	0.9764111431316042
OG0000340_x00	26	89	2000	constrained	0.764	0.9521645821157219
OG0000341_x01	32	105	3625	accelerated	0.07339955849889623	0.5476459711093293
OG0000341_x02	34	105	2791	constrained	0.20988538681948424	0.7106376609302448
OG0000343_x01	29	93	2328	accelerated	0.3754295532646048	0.8167373794954533
OG0000343_x02	25	92	6426	accelerated	0.01711795829442886	0.45627917833800125
OG0000344_x00	22	61	3625	accelerated	0.06346578366445921	0.5396109931662393
OG0000345_x01	29	103	2000	constrained	0.907	0.9843682817589577
OG0000346_x00	35	76	2791	constrained	0.12750716332378223	0.6403586318220283
OG0000347_x01	25	63	2328	constrained	0.47079037800687284	0.8655918279546952
OG0000348_x01	29	98	2328	accelerated	0.2766323024054983	0.7627239742041435
OG0000351_x00	24	75	2000	accelerated	0.918	0.9859691749773346
OG0000352_x00	27	87	2000	constrained	0.902	0.9836477447069653
OG0000352_x01	29	95	3625	accelerated	0.08112582781456956	0.5562466727710229
OG0000352_x02	30	95	2000	accelerated	0.835	0.9706465329262974
OG0000353_x01	33	80	2000	constrained	0.64	0.9214962862930453
OG0000355_x00	32	86	2328	accelerated	0.3797250859106529	0.8182354215803115
OG0000357_x00	32	81	2791	accelerated	0.18637992831541217	0.68760650370205
OG0000358_x00	29	77	2000	accelerated	0.837	0.9708544386422976
OG0000358_x01	31	98	2000	accelerated	0.8260000000000001	0.9671438611904238
OG0000359_x00	21	66	2000	accelerated	0.606	0.9141443123938879
OG0000360_x00	34	102	2000	constrained	0.99	0.9981446808510638
OG0000360_x01	35	106	297034	accelerated	0.6320488563598781	0.9183571690527419
OG0000361_x00	32	70	2000	constrained	0.812	0.9650589677850853
OG0000361_x01	33	92	2328	accelerated	0.302405498281787	0.7786156538711454
OG0000362_x00	34	99	2328	accelerated	0.4012027491408935	0.8302841054619966
OG0000362_x02	33	99	2328	accelerated	0.42525773195876293	0.8419866180398013
OG0000363_x00	27	86	2000	accelerated	0.636	0.9203355048859935
OG0000363_x02	30	96	2000	accelerated	0.796	0.9609320652173914
OG0000364_x01	29	100	2000	constrained	0.9339999999999999	0.9891048867699641
OG0000365_x00	20	72	2000	constrained	0.985	0.9979161915621436
OG0000365_x01	29	92	2328	accelerated	0.2646048109965635	0.7549415292601981
OG0000366_x00	19	70	2000	accelerated	0.83	0.9688482592511495
OG0000366_x02	26	89	4677	accelerated	0.04662104362703168	0.49410891366939536
OG0000367_x00	32	99	4677	constrained	0.042325780247969215	0.48998639414098566
OG0000367_x01	32	102	2328	accelerated	0.26975945017182135	0.7576857897081031
OG0000368_x00	35	104	6426	constrained	0.14036725801431685	0.6515436242701986
OG0000369_x00	27	68	2791	accelerated	0.19999999999999996	0.7000656598818121
OG0000369_x01	31	97	2791	accelerated	0.1684587813620072	0.6747210844784827
OG0000369_x02	33	102	2000	constrained	0.88	0.981439330543933
OG0000370_x00	17	78	2328	accelerated	0.48024054982817865	0.8710998200524057
OG0000370_x01	28	99	2000	constrained	0.589	0.9090790387955993
OG0000371_x00	24	89	2791	accelerated	0.18709677419354842	0.687160112453191
OG0000373_x00	20	58	2328	accelerated	0.30670103092783507	0.7832446447311563
OG0000373_x01	34	101	2000	constrained	0.937	0.9889421896654128
OG0000373_x02	33	103	2000	constrained	0.583	0.9087640350877193
OG0000374_x00	28	95	2328	accelerated	0.4725085910652921	0.8671061270117288
OG0000374_x01	29	92	3625	accelerated	0.06622516556291391	0.5398262348866881
OG0000375_x00	30	75	2328	constrained	0.35309278350515466	0.8078702269811071
OG0000375_x01	22	60	2000	constrained	0.794	0.9613477174653646
OG0000376_x00	18	69	2000	constrained	0.821	0.9669172649950292
OG0000376_x01	25	103	2328	accelerated	0.46563573883161513	0.8649143288192823
OG0000377_x01	17	78	3625	accelerated	0.12030905077262688	0.615515882599687
OG0000377_x02	32	94	2000	constrained	0.535	0.8894698269140808
OG0000379_x00	33	94	2328	accelerated	0.4054982817869416	0.8338327252482876
OG0000379_x01	30	101	4677	constrained	0.041043180846515606	0.4846095173704866
OG0000380_x02	28	92	2000	accelerated	0.7090000000000001	0.9401017286407165
OG0000381_x00	31	66	2328	constrained	0.4424398625429553	0.8530368561361644
OG0000381_x02	28	91	2791	accelerated	0.19999999999999996	0.699835904168034
OG0000382_x00	23	59	2000	constrained	0.924	0.9874399117971334
OG0000383_x01	31	102	2328	constrained	0.2654639175257732	0.7533607369336688
OG0000385_x00	18	75	2328	constrained	0.37628865979381443	0.8174388122904747
OG0000386_x02	35	106	297034	constrained	0.18864507093464047	0.6885771127371231
OG0000387_x00	32	95	2000	constrained	0.596	0.9124859276278001
OG0000388_x00	34	97	2000	constrained	0.915	0.9849298334174659
OG0000388_x01	18	70	2328	accelerated	0.3221649484536082	0.7940181877975893
OG0000388_x02	33	101	2328	constrained	0.41924398625429554	0.8383307166997934
OG0000389_x00	21	62	2000	constrained	0.743	0.9469120248625389
OG0000389_x01	27	95	2328	accelerated	0.40807560137457044	0.8352662817922192
OG0000390_x00	28	77	2328	accelerated	0.447594501718213	0.8544767372103111
OG0000390_x01	32	100	4677	constrained	0.05814450619923044	0.5344282112898233
OG0000391_x00	31	57	2791	constrained	0.15544412607449856	0.6610870651002408
OG0000391_x01	34	104	2000	constrained	0.967	0.9960539078349918
OG0000393_x02	31	103	2000	constrained	0.544	0.8946672836649701
OG0000395_x00	34	100	2328	accelerated	0.28350515463917525	0.7658302403756997
OG0000395_x01	19	57	2000	accelerated	0.775	0.956703716568253
OG0000396_x01	28	72	2000	constrained	0.595	0.9118714963346269
OG0000397_x02	32	105	2000	constrained	0.728	0.9427834325276326
OG0000398_x02	35	105	4677	constrained	0.8926432848588537	0.9821839734948501
OG0000399_x02	30	99	2328	constrained	0.39776632302405496	0.8291269865263878
OG0000400_x00	18	85	2000	accelerated	0.607	0.913713680643795
OG0000400_x02	31	98	2000	constrained	0.97	0.9967367000771009
OG0000401_x01	32	87	2791	constrained	0.13896848137535817	0.6495756021148921
OG0000402_x01	23	91	2328	constrained	0.2809278350515464	0.7639001727415423
OG0000403_x00	31	99	2000	accelerated	0.692	0.9361888085268366
OG0000403_x02	34	105	2328	constrained	0.3634020618556701	0.8121133480413235
OG0000404_x00	30	61	6426	constrained	0.020230314347961405	0.45314204113017753
OG0000404_x01	25	60	4677	constrained	0.0337751175716118	0.4713485648540903
OG0000405_x00	21	75	2000	constrained	0.96	0.994802215958791
OG0000406_x00	24	91	2000	accelerated	0.5920000000000001	0.9105458742065783
OG0000406_x01	34	96	2328	constrained	0.38402061855670105	0.8203622190045174
OG0000407_x00	26	90	3625	accelerated	0.11037527593818985	0.6019545739401433
OG0000408_x01	29	95	4677	accelerated	0.04619332763045336	0.4935002597153244
OG0000409_x01	32	89	10241	constrained	0.013278656512399923	0.44661525468519864
OG0000409_x02	32	102	3625	constrained	0.06839492553778267	0.5454201167418391
OG0000410_x00	31	91	2000	accelerated	0.6699999999999999	0.9278529679179113
OG0000413_x01	28	98	2328	accelerated	0.2938144329896907	0.7748329172733323
OG0000414_x00	21	58	3625	accelerated	0.6114790286975718	0.9141319971920233
OG0000414_x01	23	90	2000	constrained	0.911	0.98499969577122
OG0000414_x02	30	99	2000	accelerated	0.589	0.9089474598349978
OG0000415_x01	27	85	2791	constrained	0.1819484240687679	0.6833159906379723
OG0000416_x00	34	94	2328	constrained	0.41494845360824745	0.8369618638613573
OG0000416_x01	28	90	3625	constrained	0.06508549365692223	0.5429902452035249
OG0000418_x00	32	92	10241	constrained	0.013473930872876391	0.44753598431965136
OG0000419_x00	24	77	2000	constrained	0.619	0.9162540608079967
OG0000419_x01	26	87	2328	constrained	0.4166666666666667	0.8374175306314797
OG0000420_x00	27	71	2328	accelerated	0.4140893470790378	0.8374470065547611
OG0000421_x00	23	92	17412	accelerated	0.006776935446818233	0.43791324687258176
OG0000421_x01	34	103	2000	accelerated	0.768	0.9538050087361678
OG0000422_x02	35	102	3625	constrained	0.08494208494208494	0.5632167348585259
OG0000423_x00	21	58	2000	accelerated	0.738	0.945626246845331
OG0000423_x01	28	95	2328	constrained	0.26288659793814434	0.7544809979048439
OG0000423_x02	30	101	2000	accelerated	0.56	0.9021940163191297
OG0000424_x01	35	102	4677	accelerated	0.050898203592814384	0.5114765755952753
OG0000425_x00	33	105	2791	constrained	0.9799283154121864	0.9982797342752466
OG0000425_x01	33	105	3625	constrained	0.06618863761720904	0.5424314022095947
OG0000426_x00	30	95	2000	accelerated	0.7090000000000001	0.9399848296443672
OG0000428_x00	19	59	3625	constrained	0.11527854384997242	0.6099751039843206
OG0000428_x02	33	97	2000	constrained	0.559	0.9009913832199548
OG0000429_x00	34	96	2000	constrained	0.682	0.9331986652977413
OG0000429_x02	34	104	2000	constrained	0.913	0.9850643594414087
OG0000430_x00	27	98	2328	accelerated	0.2852233676975945	0.7671673931361636
OG0000431_x00	22	62	2791	accelerated	0.1806451612903226	0.6808196216604523
OG0000431_x01	25	93	2000	constrained	0.646	0.9229066059225512
OG0000431_x02	34	98	2791	accelerated	0.15197132616487452	0.6583983257090176
OG0000432_x00	23	85	2000	accelerated	0.5549999999999999	0.8999863117870721
OG0000432_x01	32	56	4677	constrained	0.04660111158614793	0.49586931310529864
OG0000432_x02	34	102	2000	constrained	0.535	0.8893311506080449
OG0000433_x00	28	84	2000	constrained	0.61	0.9143568114719527
OG0000435_x01	20	56	2328	constrained	0.45618556701030927	0.8573683263641666
OG0000435_x02	18	72	2000	accelerated	0.577	0.9068357900943396
OG0000436_x00	30	97	2000	accelerated	0.5740000000000001	0.9057256178777564
OG0000436_x01	25	80	2328	accelerated	0.4467353951890034	0.854366418565947
OG0000437_x00	29	85	3625	constrained	0.08604522890237176	0.5645626034197463
OG0000437_x01	28	98	6426	constrained	0.01805166511048864	0.4475973335070463
OG0000438_x02	31	93	2328	accelerated	0.3831615120274914	0.8206645321890544
OG0000439_x02	34	105	2328	accelerated	0.40463917525773196	0.8330300997485882
OG0000440_x01	29	91	2328	accelerated	0.436426116838488	0.8489646520218862
OG0000443_x00	31	101	2328	constrained	0.3470790378006873	0.8065729514016844
OG0000444_x00	30	91	2791	constrained	0.22707736389684813	0.723147805814873
OG0000444_x01	26	98	2328	accelerated	0.46563573883161513	0.8647636731270999
OG0000445_x00	34	87	2000	accelerated	0.521	0.8827112664865724
OG0000445_x01	20	74	2000	accelerated	0.752	0.9504295874822191
OG0000446_x00	24	61	4677	accelerated	0.03421727972626176	0.468926267919541
OG0000446_x01	35	105	17412	constrained	0.39662301860785665	0.8285255925542647
OG0000447_x00	30	68	2328	constrained	0.34192439862542956	0.8042351507046834
OG0000447_x01	34	103	2328	accelerated	0.4286941580756014	0.8448682279855938
OG0000448_x00	32	88	2000	constrained	0.951	0.9923235466823253
OG0000449_x00	32	96	2000	accelerated	0.603	0.9138857142857142
OG0000449_x01	33	102	2000	constrained	0.895	0.9829511742892459
OG0000452_x00	22	59	2791	accelerated	0.2344086021505376	0.7282239266110233
OG0000452_x01	35	104	2000	accelerated	0.747	0.948947217919695
OG0000453_x00	31	101	2328	accelerated	0.32388316151202745	0.7947623171556355
OG0000453_x01	32	103	2791	accelerated	0.15268817204301077	0.6588269082649053
OG0000454_x00	20	73	2791	accelerated	0.1670250896057348	0.6735330958306901
OG0000454_x01	24	63	2000	accelerated	0.508	0.8778437601296597
OG0000456_x01	33	89	2000	accelerated	0.833	0.9698019218169907
OG0000456_x02	35	101	2000	accelerated	0.594	0.911518134715026
OG0000457_x00	33	99	2328	constrained	0.3436426116838488	0.8040196457698476
OG0000457_x01	33	101	2000	constrained	0.697	0.9375995457986374
OG0000458_x00	30	89	2000	accelerated	0.782	0.9580241296104792
OG0000458_x01	29	86	4677	accelerated	0.06073567151411463	0.5356192966778248
OG0000459_x00	32	77	2000	constrained	0.554	0.8994591137505711
OG0000459_x02	32	100	3625	constrained	0.08052950910093767	0.5564521231589096
OG0000460_x00	32	99	2328	constrained	0.49054982817869414	0.870691238228939
OG0000461_x00	28	70	2000	constrained	0.517	0.8812556354916067
OG0000461_x01	27	69	2328	accelerated	0.468213058419244	0.8650299131633996
OG0000462_x00	35	106	297034	constrained	0.7060673188927867	0.9391329533476662
OG0000462_x01	35	104	3625	accelerated	0.11589403973509937	0.6084009116965187
OG0000463_x00	31	100	10241	accelerated	0.009375000000000022	0.42534574468085207
OG0000463_x01	32	97	2000	accelerated	0.772	0.9552122548450738
OG0000464_x00	29	95	2000	constrained	0.982	0.9982917620137298
OG0000466_x01	28	87	2000	constrained	0.989	0.9981747444149944
OG0000468_x00	18	65	4677	accelerated	0.05517536355859709	0.5201412256956341
OG0000468_x01	22	59	2791	constrained	0.18553008595988538	0.6868478390639924
OG0000469_x01	20	78	2328	accelerated	0.3788659793814433	0.8180374791747566
OG0000469_x02	20	61	2000	constrained	0.944	0.9901552385636989
OG0000470_x01	35	104	2328	constrained	0.45017182130584193	0.85510991604541
OG0000471_x02	27	98	2000	accelerated	0.6779999999999999	0.9321516441005802
OG0000473_x00	19	58	2000	constrained	0.536	0.89043814272359
OG0000473_x01	31	105	2000	accelerated	0.791	0.9597862751792421
OG0000474_x01	27	93	2328	accelerated	0.4063573883161512	0.8343120497259395
OG0000475_x00	20	58	3625	accelerated	0.0932671081677704	0.5731492261007308
OG0000476_x00	31	90	2000	accelerated	0.844	0.9720998163551906
OG0000476_x01	31	91	2000	constrained	0.883	0.9811929129755081
OG0000477_x00	27	94	4677	accelerated	0.05859709153122328	0.5330735408753435
OG0000478_x00	22	97	2000	accelerated	0.746	0.9483548348634792
OG0000478_x01	31	100	2791	accelerated	0.22007168458781357	0.7188738667510014
OG0000479_x00	35	103	2328	accelerated	0.365979381443299	0.8137793878933168
OG0000480_x00	20	70	2000	constrained	0.789	0.9591059172272263
OG0000480_x01	33	104	2000	accelerated	0.656	0.9252906469109671
OG0000481_x00	28	94	2000	constrained	0.716	0.9421192151055164
OG0000482_x01	32	91	2791	accelerated	0.19784946236559142	0.6978071345491023
OG0000483_x00	18	87	2000	constrained	0.926	0.9879927949564696
OG0000483_x01	30	89	2000	constrained	0.711	0.9408814695296016
OG0000486_x00	35	99	2000	constrained	0.901	0.9833618589415497
OG0000487_x00	30	100	2328	accelerated	0.43127147766323026	0.8466611111849311
OG0000488_x00	32	86	2328	constrained	0.3487972508591065	0.8068727031155986
OG0000488_x01	34	105	2000	constrained	0.894	0.982763996288277
OG0000489_x01	33	104	2000	constrained	0.839	0.9711668657040494
OG0000491_x00	27	74	2000	constrained	0.558	0.9007412566237699
OG0000491_x01	34	101	2328	accelerated	0.40378006872852235	0.8328696252241257
OG0000492_x00	21	59	2000	accelerated	0.845	0.9722013596633214
OG0000492_x01	24	78	2000	accelerated	0.864	0.9783313508920987
OG0000492_x02	21	87	2791	accelerated	0.18637992831541217	0.6873686598751036
OG0000493_x00	29	96	2000	accelerated	0.848	0.9731327090732967
OG0000493_x01	35	103	3625	accelerated	0.08167770419426046	0.5575209232517317
OG0000494_x01	33	71	2000	constrained	0.959	0.9947327561046795
OG0000494_x02	35	102	2000	accelerated	0.661	0.9260948751642576
OG0000497_x00	28	85	2000	constrained	0.574	0.9062621057307862
OG0000498_x00	29	94	2000	accelerated	0.8	0.9615150490361853
OG0000499_x00	26	93	2000	constrained	0.935	0.9892795474843704
OG0000499_x01	34	104	2791	constrained	0.15472779369627507	0.660940599515098
OG0000500_x00	22	61	2000	constrained	0.778	0.9565309040590406
OG0000500_x01	35	103	2791	constrained	0.20558739255014327	0.7066321016665466
OG0000501_x00	31	100	2328	accelerated	0.3127147766323024	0.7887780810157579
OG0000501_x01	28	83	2000	accelerated	0.5489999999999999	0.897353671623486
OG0000502_x00	33	100	2328	constrained	0.3333333333333333	0.7991904654823476
OG0000503_x00	18	78	2000	constrained	0.904	0.9839167006941609
OG0000503_x02	33	76	2328	accelerated	0.2774914089347079	0.7635131360159627
OG0000504_x00	33	104	2000	constrained	0.703	0.9395068939583855
OG0000504_x01	33	104	2000	accelerated	0.6759999999999999	0.9312031007751937
OG0000506_x00	20	58	2000	accelerated	0.54	0.8929094292803971
OG0000508_x00	31	96	2791	constrained	0.16977077363896848	0.6741512061596581
OG0000508_x01	30	97	3625	accelerated	0.09933774834437081	0.5809868748478779
OG0000509_x00	18	83	2791	accelerated	0.22939068100358428	0.7255305371878421
OG0000510_x00	23	55	2328	accelerated	0.2860824742268041	0.7675418571228448
OG0000510_x01	18	75	2000	constrained	0.796	0.960823276350051
OG0000510_x02	31	103	2328	accelerated	0.40378006872852235	0.8327085285848173
OG0000511_x00	31	70	2000	constrained	0.576	0.9070022153300842
OG0000511_x01	32	96	2328	accelerated	0.4106529209621993	0.8365268328809647
OG0000512_x00	34	86	2000	constrained	0.598	0.9134492836676217
OG0000512_x01	31	94	2000	accelerated	0.6	0.9140162880411488
OG0000513_x00	25	71	2000	constrained	0.807	0.9636279538582149
OG0000514_x01	35	100	2000	constrained	0.897	0.9830212765957447
OG0000515_x01	34	92	3625	constrained	0.11913954771097628	0.6142484805098787
OG0000517_x00	26	96	2791	constrained	0.1969914040114613	0.6977815114851165
OG0000518_x01	30	96	2791	accelerated	0.20716845878136203	0.7084124783601289
OG0000519_x01	30	67	108933	constrained	0.0006242311858556557	0.33277764517965003
OG0000522_x00	23	67	2328	accelerated	0.37714776632302405	0.8168087516831368
OG0000522_x01	26	98	2000	constrained	0.987	0.9979510668563301
OG0000523_x01	27	62	2328	constrained	0.3960481099656357	0.827973519304629
OG0000524_x00	19	77	2000	constrained	0.956	0.9942325399921966
OG0000525_x01	24	74	2328	accelerated	0.4243986254295533	0.8410665695780478
OG0000526_x01	31	99	2000	constrained	0.614	0.9146944250384239
OG0000528_x00	28	97	4677	constrained	0.061137238135955535	0.5382702171804772
OG0000529_x01	35	106	297034	constrained	0.17476113845553035	0.6760897163326794
OG0000531_x00	17	56	4677	accelerated	0.04491017964071853	0.4921195635450575
OG0000532_x00	24	93	6426	constrained	0.02427637721755369	0.4581145732629335
OG0000532_x01	34	99	2000	constrained	0.888	0.9816335925349922
OG0000535_x00	21	87	2791	accelerated	0.16774193548387095	0.6743833017077798
OG0000536_x00	28	95	2000	accelerated	0.627	0.9186579634464751
OG0000536_x01	32	98	2000	accelerated	0.595	0.9117404426559356
OG0000537_x00	31	90	6426	constrained	0.02738873327108621	0.4672298786181139
OG0000538_x00	27	62	2328	accelerated	0.4742268041237113	0.867869238854619
OG0000538_x01	19	63	2000	constrained	0.98	0.9982573803382058
OG0000539_x02	24	82	3625	constrained	0.10204081632653061	0.5884041014999835
OG0000540_x01	35	106	297034	constrained	0.9203660187049294	0.9860271796053012
OG0000542_x00	27	82	3625	accelerated	0.08719646799116998	0.5665379291418978
OG0000542_x01	35	102	3625	constrained	0.06287920573634859	0.5406597512588295
OG0000544_x00	21	62	2000	accelerated	0.8160000000000001	0.9658294849023091
OG0000545_x00	30	92	6426	constrained	0.023653906006847185	0.45441071323424265
OG0000545_x01	27	93	2328	accelerated	0.30154639175257736	0.7780947794932187
OG0000547_x01	30	82	31247	constrained	0.002112135176651306	0.4595833725195147
OG0000548_x00	22	57	4677	accelerated	0.0633019674935843	0.5408057511350928
OG0000548_x02	32	104	2000	constrained	0.714	0.9414627751669552
OG0000549_x01	31	88	17412	constrained	0.005513439007580979	0.4082242131863083
OG0000550_x00	28	99	2000	constrained	0.977	0.9980620868065535
OG0000550_x01	32	103	2000	constrained	0.785	0.9569711868282643
OG0000551_x00	28	94	2000	accelerated	0.607	0.9135846979107849
OG0000552_x00	32	100	2000	accelerated	0.779	0.9568776497695853
OG0000552_x01	33	102	2000	accelerated	0.565	0.9036948694869487
OG0000553_x00	27	97	2328	constrained	0.5025773195876289	0.8774323532738331
OG0000553_x01	26	72	2000	accelerated	0.632	0.9194138354482194
OG0000554_x00	33	84	2000	constrained	0.686	0.9341164750957855
OG0000554_x01	24	76	2791	accelerated	0.15268817204301077	0.658560392525316
OG0000555_x00	22	64	3625	constrained	0.09873138444567016	0.5809459276819732
OG0000555_x01	30	103	2328	constrained	0.2860824742268041	0.7673487648317447
OG0000556_x00	34	103	2000	constrained	0.506	0.8773738819320215
OG0000556_x01	34	102	2000	constrained	0.663	0.9265835627211955
OG0000558_x00	21	58	2328	accelerated	0.3178694158075601	0.7914814832648775
OG0000558_x01	29	94	4677	accelerated	0.03678357570573143	0.47422791314934526
OG0000560_x01	34	98	2000	accelerated	0.819	0.96648345323741
OG0000561_x00	28	100	2328	constrained	0.3427835051546392	0.8039502270036875
OG0000561_x01	26	87	2791	accelerated	0.2437275985663082	0.7359455270218007
OG0000564_x01	35	105	2791	accelerated	0.14767025089605734	0.6554788572247142
OG0000565_x00	26	77	2328	accelerated	0.4321305841924399	0.846944170709521
OG0000567_x00	20	59	2000	constrained	0.592	0.910808658008658
OG0000567_x01	27	97	3625	constrained	0.07777164920022063	0.5553927151860364
OG0000568_x00	20	77	6426	constrained	0.024898848428260192	0.45929329055728396
OG0000568_x01	29	86	2791	constrained	0.18481375358166188	0.6861017551140943
OG0000569_x00	20	66	2000	accelerated	0.605	0.9144471222001701
OG0000570_x00	27	64	31247	constrained	0.002880184331797235	0.43869321922317317
OG0000570_x01	26	71	2000	accelerated	0.813	0.9649566959812981
OG0000572_x00	31	76	3625	accelerated	0.07836644591611475	0.5533397657997453
OG0000573_x00	28	97	2791	constrained	0.2191977077363897	0.7193247029502575
OG0000574_x00	22	64	2000	constrained	0.833	0.9696960366852276
OG0000574_x01	21	58	3625	constrained	0.06839492553778267	0.5458283653322147
OG0000574_x02	33	103	2791	constrained	0.1991404011461318	0.699122475146545
OG0000575_x00	31	100	3625	accelerated	0.08940397350993379	0.568750098784555
OG0000576_x00	33	103	2328	constrained	0.5017182130584192	0.8773691303311244
OG0000577_x00	30	91	2791	accelerated	0.24444444444444446	0.7362335216572505
OG0000577_x01	23	86	2000	constrained	0.97	0.9966406475860075
OG0000578_x00	28	86	2328	constrained	0.44329896907216493	0.8529965003153622
OG0000578_x01	34	104	2000	constrained	0.783	0.9577086153493174
OG0000579_x01	35	105	2791	accelerated	0.36344086021505373	0.8108404376674833
OG0000580_x00	31	94	2328	constrained	0.3127147766323024	0.7885915204478733
OG0000581_x00	28	76	2328	accelerated	0.3754295532646048	0.816570766402941
OG0000582_x01	35	106	297034	accelerated	0.39924722422348957	0.8299422703589093
OG0000583_x00	18	81	2791	constrained	0.14828080229226362	0.656821734125515
OG0000584_x00	22	53	2000	constrained	0.606	0.9140149950488046
OG0000585_x00	31	98	2791	constrained	0.15257879656160458	0.6596898333089327
OG0000585_x01	33	93	2000	constrained	0.978	0.998222860425043
OG0000586_x00	33	104	2000	constrained	0.525	0.8848482453367057
OG0000589_x00	20	55	2000	constrained	0.616	0.9154993030387509
OG0000589_x01	35	103	2000	constrained	0.798	0.9613871186440678
OG0000590_x01	26	72	2000	constrained	0.841	0.9717938658285467
OG0000591_x00	27	79	2000	accelerated	0.846	0.9728270060396893
OG0000593_x01	29	97	2000	constrained	0.609	0.9142717544353702
OG0000594_x00	25	96	2000	constrained	0.86	0.975978712080894
OG0000594_x01	35	104	4677	accelerated	0.032506415739948724	0.47218447495821975
OG0000595_x00	26	86	2328	accelerated	0.48367697594501713	0.8712559414640603
OG0000595_x01	33	102	2000	constrained	0.82	0.966914399469144
OG0000596_x01	19	69	2000	accelerated	0.5529999999999999	0.9003032524049472
OG0000597_x01	34	103	2791	constrained	0.23782234957020057	0.7292671530392517
OG0000598_x00	32	97	3625	accelerated	0.0916114790286976	0.5742278597319069
OG0000598_x01	25	59	4677	constrained	0.041043180846515606	0.48407344489551923
OG0000599_x00	22	79	2000	accelerated	0.886	0.9814578701298701
OG0000600_x00	26	93	2000	accelerated	0.512	0.8783497988736928
OG0000600_x01	21	65	2000	accelerated	0.619	0.9161268739589118
OG0000602_x00	34	105	2000	constrained	0.853	0.9753014477211795
OG0000602_x01	34	106	6426	constrained	0.16059757236227826	0.6636788048552754
OG0000603_x00	29	94	2328	accelerated	0.4699312714776632	0.8658039081553215
OG0000603_x01	22	84	2328	constrained	0.4381443298969072	0.8507548434457886
OG0000604_x00	19	58	2328	constrained	0.2774914089347079	0.7633161512027491
OG0000604_x01	30	102	2000	accelerated	0.596	0.9123549174443646
OG0000605_x00	32	99	2328	accelerated	0.43127147766323026	0.846505245737364
OG0000605_x01	33	104	2000	accelerated	0.6950000000000001	0.9366818354190369
OG0000606_x00	23	61	2000	accelerated	0.675	0.9305469356089993
OG0000606_x01	21	88	2000	accelerated	0.76	0.9529718922733152
OG0000607_x00	30	69	2791	accelerated	0.1534050179211469	0.658455837791976
OG0000607_x01	35	103	2791	accelerated	0.13405017921146956	0.6458395891336143
OG0000608_x00	17	79	2000	constrained	0.97	0.9965446136057043
OG0000608_x01	22	62	2000	constrained	0.686	0.9339971906525348
OG0000610_x01	22	87	2791	constrained	0.2020057306590258	0.7027031322305165
OG0000611_x00	29	99	6426	constrained	0.022720199190787427	0.4544892378464832
OG0000612_x00	25	87	2000	accelerated	0.589	0.9088159189580318
OG0000612_x01	22	54	2328	accelerated	0.4639175257731959	0.8641314919276406
OG0000614_x00	33	98	2000	accelerated	0.706	0.9399815184815185
OG0000614_x01	30	92	2000	accelerated	0.71	0.940375155279503
OG0000615_x00	20	61	3625	constrained	0.0954219525648097	0.5777335935525276
OG0000616_x00	30	91	2000	accelerated	0.577	0.9067021370670596
OG0000618_x00	20	59	2328	constrained	0.4518900343642612	0.8566947984338109
OG0000618_x01	22	58	2328	constrained	0.422680412371134	0.8415720927546276
OG0000618_x02	17	86	2000	accelerated	0.655	0.9254717731248344
OG0000619_x00	32	97	2328	constrained	0.37371134020618557	0.8161635209500923
OG0000619_x01	30	100	2000	accelerated	0.894	0.982662680412371
OG0000620_x00	30	59	2000	accelerated	0.806	0.9641615617637159
OG0000620_x01	35	105	3625	accelerated	0.1561810154525386	0.6587033175454773
OG0000621_x00	29	87	2791	accelerated	0.12974910394265238	0.6386818773021975
OG0000622_x00	24	81	3625	constrained	0.12355212355212356	0.6278897718363876
OG0000623_x00	24	57	2000	accelerated	0.613	0.9151226547185661
OG0000623_x01	31	95	2791	constrained	0.14040114613180515	0.6508508782857855
OG0000624_x00	32	94	2000	constrained	0.607	0.9134557515878616
OG0000624_x01	31	99	2791	constrained	0.17908309455587393	0.6807072920337711
OG0000625_x00	30	94	2000	constrained	0.935	0.9890832423851573
OG0000625_x01	33	101	2328	accelerated	0.4012027491408935	0.8301229791073562
OG0000628_x00	24	60	2000	accelerated	0.6659999999999999	0.9270093994778067
OG0000628_x02	24	85	2000	constrained	0.646	0.922782958199357
OG0000631_x00	31	102	2000	accelerated	0.645	0.9222193911760761
OG0000631_x01	27	73	2000	constrained	0.935	0.9891813851954754
OG0000633_x01	33	98	10241	accelerated	0.013085937499999978	0.4429278273809516
OG0000635_x00	26	58	2328	constrained	0.46735395189003437	0.865993714816049
OG0000636_x00	34	104	2328	constrained	0.390893470790378	0.8244720446225539
OG0000636_x01	34	103	6426	constrained	0.03081232492997199	0.47542837685001643
OG0000637_x00	33	98	2000	constrained	0.976	0.9979967392346791
OG0000637_x01	21	72	2328	accelerated	0.3170103092783505	0.7911900556006023
OG0000638_x00	23	83	2000	constrained	0.525	0.8847083926031295
OG0000638_x01	20	65	2000	accelerated	0.5700000000000001	0.9043660714285716
OG0000639_x00	30	92	2328	accelerated	0.3797250859106529	0.8180700880944396
OG0000640_x01	34	106	17412	accelerated	0.07454628991500112	0.5489036899680538
OG0000641_x01	29	79	2791	accelerated	0.1440860215053763	0.6537213452299243
OG0000642_x00	21	63	2000	constrained	0.898	0.98320764017252
OG0000642_x01	31	75	2000	constrained	0.884	0.9808729316266002
OG0000643_x01	31	103	2000	accelerated	0.608	0.9139286620611871
OG0000644_x00	27	74	2000	constrained	0.912	0.9851817629179332
OG0000645_x01	34	106	4677	accelerated	0.05603079555175361	0.5240353878708746
OG0000646_x00	30	95	2000	constrained	0.929	0.9887201038131365
OG0000648_x00	32	99	2791	constrained	0.24355300859598855	0.7364611961572405
OG0000648_x01	33	106	2791	constrained	0.20845272206303725	0.7098444339304065
OG0000649_x00	35	101	2328	accelerated	0.3479381443298969	0.806284828264586
OG0000649_x01	35	106	297034	constrained	0.45017068753072037	0.8557175736232021
OG0000650_x00	32	99	3625	constrained	0.07170435741864313	0.5488240192373102
OG0000650_x01	27	82	2328	constrained	0.36082474226804123	0.8114561067415852
OG0000651_x00	30	94	3625	accelerated	0.08885209713024278	0.5679502755411562
OG0000652_x01	24	95	2000	accelerated	0.585	0.9090905115872321
OG0000653_x01	30	99	2000	accelerated	0.868	0.9798428798305981
OG0000654_x01	31	101	2000	accelerated	0.573	0.9064281899109791
OG0000655_x00	33	106	2000	constrained	0.92	0.9863288084464555
OG0000655_x01	22	59	2791	constrained	0.24140401146131804	0.7345461102170585
OG0000656_x00	33	93	2791	constrained	0.22134670487106017	0.7201704508194212
OG0000656_x01	35	106	297034	accelerated	0.7280446009547729	0.9413547823647572
OG0000657_x00	31	99	2000	accelerated	0.789	0.9589965800273599
OG0000657_x01	20	57	3625	accelerated	0.10871964679911694	0.6009169902395981
OG0000658_x00	27	98	2791	accelerated	0.20143369175627235	0.7020876173603713
OG0000658_x01	29	59	3625	accelerated	0.10540838852097134	0.5974823170710242
OG0000659_x00	31	99	2328	accelerated	0.3436426116838488	0.8038432483047819
OG0000659_x01	30	82	6426	constrained	0.015873015873015872	0.4574002574002574
OG0000660_x00	30	82	2328	constrained	0.4639175257731959	0.8639805519290507
OG0000660_x01	33	105	2328	accelerated	0.41323024054982815	0.8374569140357856
OG0000662_x00	29	93	2000	constrained	0.659	0.92535993678388
OG0000662_x01	35	104	6426	accelerated	0.030189853719265525	0.4719709975876965
OG0000663_x00	23	92	2000	accelerated	0.833	0.9695901746724891
OG0000664_x00	34	100	2000	constrained	0.902	0.9835471466557578
OG0000665_x00	32	99	6426	constrained	0.02209772798008092	0.45308841485312074
OG0000665_x01	35	105	6426	accelerated	0.7463429816370992	0.9482255565079543
OG0000666_x00	29	95	2000	accelerated	0.791	0.9596770596267638
OG0000667_x00	30	101	2328	accelerated	0.3161512027491409	0.791640235723659
OG0000667_x01	32	102	3625	constrained	0.11803640375068947	0.6127089273563053
OG0000668_x01	30	98	2791	constrained	0.24212034383954154	0.7354664119707099
OG0000669_x00	31	64	2328	constrained	0.5042955326460481	0.8769856416689227
OG0000671_x00	21	79	4677	constrained	0.0572894399315947	0.5320731781800198
OG0000671_x01	21	88	3625	constrained	0.07004964147821291	0.5451600565260628
OG0000672_x00	34	104	6426	constrained	0.029878618113912233	0.4754713825828839
OG0000673_x00	32	96	2000	accelerated	0.614	0.914566638725901
OG0000673_x01	20	54	2000	constrained	0.912	0.9850819572485058
OG0000674_x00	35	104	2000	constrained	0.513	0.8786515662650602
OG0000674_x01	23	71	2791	constrained	0.12679083094555874	0.6388675990271961
OG0000675_x00	32	104	4677	constrained	0.03591278324070116	0.47565477628864067
OG0000675_x01	34	89	3625	constrained	0.07004964147821291	0.544762419723345
OG0000676_x00	29	94	2791	accelerated	0.19641577060931903	0.6962051018073668
OG0000676_x01	35	104	2328	constrained	0.27491408934707906	0.7617292153374629
OG0000679_x00	32	97	2000	accelerated	0.714	0.941346358352912
OG0000679_x01	35	105	10241	constrained	0.8972856863893771	0.982728298745099
OG0000680_x01	35	106	297034	accelerated	0.579522882902294	0.9067908684332637
OG0000682_x00	33	82	2328	constrained	0.45532646048109965	0.8578707760469138
OG0000682_x01	32	104	3625	constrained	0.11141753998896856	0.6045464688867088
OG0000683_x01	35	103	2791	accelerated	0.25161290322580643	0.7456077749287238
OG0000684_x00	32	105	2791	accelerated	0.1469534050179212	0.6552978688001154
OG0000684_x01	35	105	10241	constrained	0.29369263815661006	0.7747033419163227
OG0000685_x00	22	80	2000	accelerated	0.631	0.919715926179084
OG0000685_x01	34	104	2000	constrained	0.887	0.9819534835427266
OG0000687_x01	33	104	2000	constrained	0.51	0.8785942801745031
OG0000688_x00	35	103	2328	constrained	0.48109965635738833	0.8705846123697344
OG0000688_x01	30	94	2000	accelerated	0.6599999999999999	0.9257887120115773
OG0000689_x01	32	103	2791	constrained	0.14255014326647564	0.6531455210602334
OG0000690_x01	35	106	297034	accelerated	0.2170391268339651	0.7168745880742676
OG0000691_x00	31	101	2328	accelerated	0.41666666666666663	0.8380494246368609
OG0000691_x01	34	104	10241	constrained	0.008006248779535248	0.4246896740666906
OG0000692_x00	35	103	2328	accelerated	0.352233676975945	0.8079852547154744
OG0000692_x01	22	93	2000	constrained	0.587	0.9091507844276584
OG0000693_x00	32	83	2328	accelerated	0.3917525773195877	0.8240019687081168
OG0000694_x01	35	100	2000	constrained	0.814	0.9656061415220292
OG0000695_x00	27	81	2791	constrained	0.1977077363896848	0.6986940289648058
OG0000695_x01	28	79	4677	constrained	0.05386917486105173	0.5174352633950753
OG0000697_x00	31	99	3625	constrained	0.07060121345835632	0.5462627996320719
OG0000697_x01	35	104	2328	constrained	0.4424398625429553	0.8528826278128709
OG0000698_x00	34	104	2000	constrained	0.958	0.9944694771687275
OG0000698_x01	35	104	3625	accelerated	0.4139072847682119	0.8372376152909647
OG0000699_x00	33	93	2000	constrained	0.73	0.942511503996125
OG0000699_x01	33	104	2000	constrained	0.914	0.984947240751971
OG0000701_x00	35	100	2000	constrained	0.954	0.993994722955145
OG0000701_x01	35	106	297034	accelerated	0.6588471353447753	0.9253890339936761
OG0000702_x00	35	103	6426	constrained	0.031746031746031744	0.47538790797217767
OG0000702_x01	27	86	6426	constrained	0.021164021164021163	0.4558601891935225
OG0000703_x00	29	77	2000	constrained	0.769	0.9541578028627953
OG0000703_x01	31	96	2000	accelerated	0.778	0.9564206157039087
OG0000704_x00	24	60	2000	constrained	0.833	0.969484335771204
OG0000705_x00	35	98	2791	accelerated	0.19856630824372756	0.6982565892132662
OG0000705_x01	21	57	2791	accelerated	0.182078853046595	0.6826036326240492
OG0000706_x01	33	106	2328	constrained	0.6529209621993127	0.9246172531503616
OG0000707_x00	32	101	2000	accelerated	0.708	0.9402959641255605
OG0000709_x00	21	58	2000	constrained	0.872	0.9802070637849235
OG0000709_x01	35	106	297034	accelerated	0.3842590410525394	0.8197218678875899
OG0000710_x01	21	87	2791	accelerated	0.19784946236559142	0.6975763782215396
OG0000712_x00	35	105	10241	accelerated	0.435546875	0.8486478035910088
OG0000712_x01	35	105	10241	accelerated	0.3189453125	0.7906521557486631
OG0000713_x00	29	96	2000	accelerated	0.5529999999999999	0.9001658015267174
OG0000713_x01	34	102	2000	constrained	0.663	0.926462123197903
OG0000715_x00	34	105	2791	constrained	0.2020057306590258	0.7024739400804088
OG0000715_x01	34	104	17412	accelerated	0.008040431886055632	0.4043730413637979
OG0000717_x00	32	101	2000	constrained	0.933	0.9885368180463083
OG0000717_x01	33	104	2000	constrained	0.565	0.9035593220338982
OG0000718_x00	35	104	2000	constrained	0.945	0.9902299754299755
OG0000718_x01	35	106	297034	accelerated	0.6973208454251029	0.9369672153651477
OG0000720_x01	35	105	4677	accelerated	0.21129170230966643	0.7122327315920529
OG0000721_x00	30	101	3625	constrained	0.11693325979040264	0.6111482430810161
OG0000721_x01	35	104	4677	accelerated	0.03293413173652693	0.4713338423823491
OG0000723_x01	35	102	2000	constrained	0.912	0.9849821717990276
OG0000724_x00	31	100	2791	constrained	0.15329512893982808	0.6593112806601238
OG0000725_x00	32	104	2328	accelerated	0.3402061855670103	0.8032060120716262
OG0000726_x01	30	82	2000	accelerated	0.834	0.9700128722591906
OG0000728_x00	33	103	3625	constrained	0.11196911196911197	0.6059972953373969
OG0000729_x00	24	90	2328	constrained	0.26374570446735396	0.7541047736741561
OG0000734_x01	32	102	2328	constrained	0.33075601374570446	0.7978553435648644
OG0000735_x00	24	62	2791	constrained	0.24068767908309455	0.7336226513390378
OG0000735_x01	27	91	2791	accelerated	0.12616487455197134	0.6372192763965506
OG0000736_x00	31	97	6426	constrained	0.019296607531901648	0.45019787637885206
OG0000737_x00	33	86	2000	constrained	0.944	0.9900578398583514
OG0000737_x01	29	99	2791	constrained	0.14469914040114612	0.6551092292811125
OG0000738_x00	33	102	2328	constrained	0.48281786941580757	0.8704437138504126
OG0000738_x01	35	106	297034	accelerated	0.7162008389611964	0.9409899377700894
OG0000739_x00	34	97	2328	constrained	0.41237113402061853	0.8376264109216679
OG0000739_x01	30	99	2000	constrained	0.67	0.927371154095807
OG0000740_x00	33	98	2000	accelerated	0.607	0.9133268416596104
OG0000740_x01	34	103	2791	constrained	0.14398280802292263	0.654366879428986
OG0000741_x00	29	93	2000	constrained	0.609	0.9141430381528931
OG0000742_x00	35	101	2328	constrained	0.3651202749140893	0.8132258974585378
OG0000744_x00	30	99	2328	accelerated	0.46735395189003437	0.8658432380628229
OG0000744_x01	31	99	2791	accelerated	0.17275985663082438	0.6732330377916117
OG0000745_x00	30	99	2000	accelerated	0.591	0.9099266425992779
OG0000746_x00	34	103	2328	constrained	0.4536082474226804	0.857664680620787
OG0000747_x00	23	65	2791	constrained	0.19054441260744986	0.6910151453131396
OG0000748_x00	25	85	2000	constrained	0.931	0.9888744769874477
OG0000748_x01	35	106	297034	constrained	0.6807503518115772	0.9329254821356088
OG0000749_x00	24	82	2791	accelerated	0.1455197132616487	0.654378398479839
OG0000749_x01	30	99	2791	constrained	0.19197707736389685	0.6910397025164984
OG0000750_x00	34	105	2000	constrained	0.971	0.9969955701078582
OG0000750_x01	35	106	297034	constrained	0.9318259862507322	0.9885700164582395
OG0000751_x00	33	93	2000	constrained	0.986	0.9977915717539864
OG0000751_x01	33	103	2000	constrained	0.566	0.9040737078651684
OG0000752_x00	35	103	2000	accelerated	0.74	0.9465962807438513
OG0000752_x01	33	103	2328	accelerated	0.38573883161512024	0.821071555735758
OG0000754_x00	26	89	3625	accelerated	0.07781456953642385	0.5538444194908886
OG0000754_x01	34	106	4677	accelerated	0.11933276304533791	0.6137606944473675
OG0000755_x00	30	98	10241	constrained	0.013083382151923452	0.44425165765543895
OG0000755_x01	34	104	3625	accelerated	0.09768211920529801	0.5782824847123196
OG0000756_x01	34	106	17412	constrained	0.31541465655869516	0.7901670743018815
OG0000757_x00	35	97	2000	constrained	0.555	0.8994391244870042
OG0000758_x00	32	93	2328	constrained	0.44501718213058417	0.8532230167013647
OG0000758_x01	35	103	2328	accelerated	0.38573883161512024	0.820907669197687
OG0000759_x00	28	84	2791	constrained	0.1833810888252149	0.6836395695994549
OG0000760_x00	34	105	3625	accelerated	0.6870860927152318	0.9347597193479394
OG0000760_x01	35	105	4677	constrained	0.5831551945275759	0.9078114591988633
OG0000761_x00	33	103	2328	constrained	0.32646048109965636	0.7943226037162338
OG0000762_x00	30	96	4677	accelerated	0.05431993156544057	0.5171063485274351
OG0000762_x01	20	71	2000	constrained	0.916	0.9850118003025718
OG0000763_x00	34	106	2791	constrained	0.5752148997134671	0.9058997430937941
OG0000763_x01	32	104	2328	constrained	0.29381443298969073	0.7733027609321359
OG0000764_x00	34	98	2000	constrained	0.828	0.9673609467455622
OG0000764_x01	34	103	2000	accelerated	0.747	0.9488341672623303
OG0000766_x00	34	101	2000	constrained	0.918	0.9857705710544868
OG0000766_x01	35	103	2791	accelerated	0.19211469534050174	0.6903696938727433
OG0000767_x00	32	96	2328	accelerated	0.4561855670103093	0.8564624961197249
OG0000767_x01	27	90	2328	constrained	0.4166666666666667	0.8372597059932152
OG0000768_x00	32	103	2000	accelerated	0.6	0.9138857142857143
OG0000768_x01	30	100	3625	constrained	0.1141753998896856	0.6080609958160978
OG0000769_x00	24	82	2328	accelerated	0.2989690721649485	0.777086359683735
OG0000769_x01	34	101	2328	constrained	0.30927835051546393	0.7854992313472788
OG0000770_x00	21	64	2000	accelerated	0.737	0.9447990862089696
OG0000770_x01	27	69	2000	accelerated	0.918	0.9858698630136986
OG0000772_x00	33	105	2000	accelerated	0.745	0.947761603627252
OG0000772_x01	34	106	31247	constrained	0.01062467997951869	0.43569360746780106
OG0000774_x00	20	65	2000	accelerated	0.583	0.9086311942698436
OG0000774_x01	32	96	2000	accelerated	0.744	0.947054441260745
OG0000775_x00	30	101	4677	accelerated	0.031650983746792094	0.4752997024060525
OG0000775_x01	35	94	2000	constrained	0.562	0.9026881590840616
OG0000776_x00	35	104	2328	accelerated	0.41752577319587625	0.8378806312468347
OG0000776_x01	35	104	2791	accelerated	0.2329749103942652	0.7286531225062057
OG0000777_x00	22	60	4677	accelerated	0.062018819503849465	0.5384728449104585
OG0000777_x01	32	84	2000	constrained	0.528	0.8850080176072944
OG0000778_x00	31	97	2791	constrained	0.17191977077363896	0.6753900501063149
OG0000778_x01	35	103	2328	constrained	0.506872852233677	0.8778879711688538
OG0000780_x00	20	59	2000	constrained	0.974	0.9978656673392909
OG0000780_x01	26	89	2000	accelerated	0.806	0.9640533991474086
OG0000781_x00	28	102	2328	accelerated	0.35910652920962194	0.8104982672381433
OG0000781_x01	35	102	2328	accelerated	0.3745704467353952	0.8170356184723371
OG0000783_x01	33	103	2328	accelerated	0.4690721649484536	0.8655672244168245
OG0000784_x00	35	72	2000	constrained	0.923	0.9869647979139504
OG0000784_x01	35	104	2791	accelerated	0.1333333333333333	0.6450090744101632
OG0000786_x00	33	104	2000	accelerated	0.607	0.913197968110625
OG0000787_x02	34	97	2791	constrained	0.16905444126074498	0.6758374400907623
OG0000789_x00	26	94	2000	accelerated	0.5429999999999999	0.8944022864205159
OG0000789_x01	35	104	6426	constrained	0.03081232492997199	0.4747413416233546
OG0000790_x00	30	97	2000	accelerated	0.708	0.9401788516627226
OG0000790_x01	34	101	2000	constrained	0.668	0.9277342711996874
OG0000791_x00	34	102	6426	accelerated	0.031746031746031744	0.4747211647632405
OG0000791_x01	34	103	2000	constrained	0.742	0.9466559770252483
OG0000792_x01	34	104	2328	accelerated	0.4149484536082474	0.8382304684295441
OG0000793_x00	35	105	10241	constrained	0.8328451474321421	0.9698334383924748
OG0000794_x00	35	104	6426	constrained	0.023031434796140678	0.45223049317946945
OG0000794_x01	29	97	108933	accelerated	0.0005324422575552212	0.4054928107181263
OG0000795_x00	33	105	4677	accelerated	0.03207869974337041	0.47175599539836593
OG0000795_x01	34	105	3625	accelerated	0.07505518763796915	0.5499920347739018
OG0000796_x00	27	94	3625	accelerated	0.06953642384105962	0.5427506229819749
OG0000796_x01	35	105	17412	accelerated	0.42958878934068456	0.8458496162419905
OG0000797_x00	29	95	3625	constrained	0.06894649751792609	0.5461423154057414
OG0000797_x01	34	105	3625	constrained	0.1202426916712631	0.6163594127879842
OG0000799_x00	33	103	2000	accelerated	0.76	0.952859830667921
OG0000800_x00	34	104	2000	constrained	0.981	0.9984175257731959
OG0000800_x01	35	106	297034	constrained	0.9666031498077661	0.9958375479032179
OG0000801_x00	35	103	2328	accelerated	0.27835051546391754	0.7625316536167237
OG0000801_x01	30	98	2328	constrained	0.4802405498281787	0.8700636775306783
OG0000802_x01	21	84	4677	accelerated	0.037211291702309635	0.4740105043369478
OG0000804_x00	32	101	3625	constrained	0.09817981246552675	0.5796196902034586
OG0000805_x00	28	94	2328	constrained	0.27147766323024053	0.7589131739278512
OG0000806_x00	34	103	2791	accelerated	0.17992831541218635	0.6805234831233525
OG0000806_x01	34	104	3625	constrained	0.10314396028681742	0.5912477981602405
OG0000807_x01	35	106	297034	constrained	0.05579159288162298	0.5227152577362603
OG0000808_x00	34	106	6426	constrained	0.9041394335511983	0.9835664361313006
OG0000808_x01	35	105	31247	constrained	0.5005760368663594	0.8778193593863691
OG0000809_x00	32	100	2000	constrained	0.989	0.9980802650260294
OG0000809_x01	35	102	2791	accelerated	0.22867383512544803	0.725847106313643
OG0000811_x00	35	104	2000	constrained	0.71	0.9402583529996273
OG0000811_x01	35	105	10241	accelerated	0.405859375	0.8334500493547766
OG0000813_x00	34	106	3625	accelerated	0.2820088300220751	0.7633354012935681
OG0000813_x01	35	106	297034	constrained	0.1375869429088926	0.6490937988029261
OG0000814_x00	35	105	3625	constrained	0.6878102592388307	0.9356255401893867
OG0000815_x00	23	92	2000	constrained	0.734	0.9435625753556788
OG0000815_x01	29	66	2000	accelerated	0.817	0.9666911552546886
OG0000816_x00	22	80	2000	accelerated	0.512	0.8782084942084942
OG0000816_x01	34	102	2000	accelerated	0.763	0.9523654881760711
OG0000817_x00	31	95	2328	accelerated	0.3170103092783505	0.7910048952786738
OG0000817_x01	32	99	2328	constrained	0.2620274914089347	0.7538416388024991
OG0000818_x00	28	97	2000	constrained	0.807	0.9635200447928332
OG0000818_x01	35	104	6426	constrained	0.031746031746031744	0.4740562891823396
OG0000819_x00	32	103	2328	accelerated	0.35567010309278346	0.8108092023038822
OG0000819_x01	35	102	3625	constrained	0.07280750137892995	0.5466715350015149
OG0000821_x00	34	104	2328	accelerated	0.3805841924398625	0.8185976719374247
OG0000821_x01	35	105	3625	constrained	0.29564258135686705	0.774672205069284
OG0000822_x00	33	102	2328	constrained	0.29037800687285226	0.7699602858190377
OG0000822_x01	35	105	4677	accelerated	0.22668947818648422	0.7221282391467866
OG0000823_x00	35	104	17412	constrained	0.006317482196186538	0.43738308555675887
OG0000823_x01	35	106	297034	constrained	0.22972454331827333	0.7252955525198195
OG0000824_x00	34	102	2328	accelerated	0.27061855670103097	0.7577035324439055
OG0000824_x01	34	105	2000	accelerated	0.792	0.9605623933568422
OG0000825_x00	34	94	4677	constrained	0.032492518170158184	0.47718351064769504
OG0000825_x01	35	103	2000	accelerated	0.589	0.9086844161481695
OG0000826_x00	35	105	55668	accelerated	0.20568369619889348	0.7060526622255641
OG0000826_x01	35	105	4677	constrained	0.7558785805899957	0.9514967445396144
OG0000828_x00	35	102	2328	accelerated	0.27405498281786944	0.7613273128723617
OG0000828_x01	35	106	297034	constrained	0.32855498023795254	0.7952447671502951
OG0000830_x00	33	105	2000	constrained	0.55	0.8984372606097748
OG0000830_x01	35	103	2000	constrained	0.567	0.9041809751720011
OG0000831_x00	35	105	3625	constrained	0.9558742415885273	0.9943927372247906
OG0000831_x01	35	105	3625	accelerated	0.3785871964679912	0.8176011117564761
OG0000832_x00	24	58	2328	constrained	0.3960481099656357	0.8278112033823972
OG0000832_x01	35	104	2000	accelerated	0.869	0.9800378675692829
OG0000833_x01	35	105	17412	accelerated	0.08752584424534804	0.5659190729799277
OG0000835_x00	30	92	6426	accelerated	0.015873015873015928	0.45250827603768934
OG0000836_x01	35	105	6426	constrained	0.48179271708683474	0.8713950720237204
OG0000839_x01	34	106	17412	constrained	0.709855272226051	0.9403002748756562
OG0000840_x00	34	106	6426	accelerated	0.8910675381263616	0.9817672927046881
OG0000840_x01	35	105	10241	constrained	0.4514743214215973	0.8565158745546388
OG0000841_x00	34	104	2328	constrained	0.5	0.8778198583895933
OG0000841_x01	34	105	17412	accelerated	0.09384332644153459	0.573057014043323
OG0000842_x01	35	106	297034	accelerated	0.14719527057508563	0.6544603731741298
OG0000843_x01	35	104	2328	constrained	0.2972508591065292	0.7760256267859487
OG0000844_x00	27	95	3625	accelerated	0.09768211920529801	0.5779615732335669
OG0000844_x01	25	93	2000	constrained	0.564	0.9041299052774018
OG0000846_x00	34	102	2328	constrained	0.4063573883161512	0.8341514197587224
OG0000847_x01	34	105	2000	accelerated	0.639	0.9220487210718635
OG0000848_x00	31	99	2000	constrained	0.955	0.9942593496728834
OG0000848_x01	34	103	2328	constrained	0.35223367697594504	0.8074640859852776
OG0000849_x00	21	55	2000	constrained	0.986	0.9976968776691658
OG0000849_x01	35	106	297034	constrained	0.9051421722765745	0.9838541992876783
OG0000850_x00	31	93	2328	accelerated	0.4810996563573883	0.871028109370432
OG0000850_x01	30	99	3625	accelerated	0.09713024282560712	0.5772590016759326
OG0000851_x00	33	104	2000	constrained	0.963	0.9954921465968586
OG0000851_x01	32	80	2791	constrained	0.22421203438395415	0.7198279766942846
OG0000852_x01	33	101	2791	constrained	0.14756446991404013	0.6555551575931233
OG0000853_x00	26	86	2000	constrained	0.895	0.9828499330518076
OG0000854_x00	32	99	3625	accelerated	0.0927152317880795	0.5737259438911803
OG0000854_x01	33	95	2000	accelerated	0.835	0.9705407173225772
OG0000855_x00	33	100	6426	constrained	0.023965141612200435	0.45709542015971566
OG0000855_x01	33	98	3625	constrained	0.08328736900165472	0.5592002067352912
OG0000856_x00	30	98	4677	accelerated	0.05902480752780159	0.5328725638115331
OG0000856_x01	35	105	3625	accelerated	0.7527593818984547	0.9503754327769478
OG0000857_x00	34	102	2000	constrained	0.574	0.9061279241930706
OG0000857_x01	33	105	2328	constrained	0.35309278350515466	0.8076969014657711
OG0000858_x00	34	102	3625	constrained	0.1075565361279647	0.5997739478014433
OG0000858_x01	34	106	17412	constrained	0.01608086377211119	0.4535824590958981
OG0000859_x00	35	103	2000	accelerated	0.506	0.8772312195121951
OG0000859_x01	35	104	2328	accelerated	0.32388316151202745	0.7945794450163912
OG0000860_x00	34	99	2000	constrained	0.853	0.9751968689684752
OG0000860_x01	35	103	4677	accelerated	0.035500427715996596	0.470778060084522
OG0000861_x00	35	102	3625	accelerated	0.0954746136865342	0.5754382878043118
OG0000861_x01	35	106	297034	constrained	0.25223375101840195	0.7437268399773788
OG0000862_x00	34	104	3625	accelerated	0.08388520971302427	0.5596896783230693
OG0000862_x01	35	105	3625	accelerated	0.13355408388520973	0.6443229151059304
OG0000863_x01	21	77	2328	constrained	0.3900343642611684	0.8236376295806254
OG0000863_x02	23	68	2000	accelerated	0.7969999999999999	0.9614860828241684
OG0000864_x00	30	89	2000	constrained	0.743	0.9467988526353531
OG0000864_x01	35	100	2000	constrained	0.843	0.9719980534227316
OG0000865_x00	20	62	2000	constrained	0.668	0.9276134410002606
OG0000865_x01	34	102	2328	constrained	0.5103092783505154	0.8779921777913823
OG0000867_x00	31	97	2000	accelerated	0.763	0.952254009130282
OG0000867_x01	32	97	2328	constrained	0.46735395189003437	0.8656928135947787
OG0000868_x01	35	105	31247	constrained	0.9236382256928887	0.9871522416136306
OG0000869_x00	27	92	2000	accelerated	0.661	0.9259731966890028
OG0000870_x00	32	100	3625	accelerated	0.10596026490066224	0.5990182101648255
OG0000870_x01	35	105	17412	constrained	0.32598208132322537	0.7942461039918256
OG0000871_x01	35	104	2328	constrained	0.30927835051546393	0.7853121631807278
OG0000873_x00	34	102	3625	accelerated	0.08222958057395147	0.557362865911933
OG0000873_x01	35	105	10241	constrained	0.4077328646748682	0.8347250006074203
OG0000874_x00	34	103	2000	constrained	0.575	0.9069008875739645
OG0000875_x00	29	91	2000	accelerated	0.872	0.9801037318153066
OG0000875_x01	33	105	2328	constrained	0.4424398625429553	0.8527284552481904
OG0000876_x00	34	103	2000	accelerated	0.837	0.9707488306320026
OG0000877_x00	19	57	2000	accelerated	0.786	0.9575333638025595
OG0000877_x01	34	103	2328	accelerated	0.47594501718213056	0.8684795093609236
OG0000878_x00	25	72	2000	constrained	0.541	0.8929012383900929
OG0000878_x01	35	105	4677	accelerated	0.12061591103507274	0.6164941723182864
OG0000879_x00	28	73	2000	constrained	0.511	0.8787551612903226
OG0000879_x01	33	103	2791	accelerated	0.25161290322580643	0.7454006041104607
OG0000880_x01	34	104	2791	constrained	0.91189111747851	0.9852637915034327
OG0000881_x01	34	106	4677	constrained	0.9875962360992301	0.9975133638963614
OG0000883_x00	27	85	2000	constrained	0.96	0.9947055393586006
OG0000884_x00	32	95	2000	accelerated	0.762	0.952343687727113
OG0000885_x00	30	96	2000	constrained	0.959	0.9946359922178989
OG0000885_x01	28	97	2000	accelerated	0.527	0.8854197919949576
OG0000886_x01	35	104	2000	constrained	0.689	0.9355728476821191
OG0000888_x00	25	78	2000	constrained	0.983	0.9985466844512194
OG0000888_x01	35	104	2791	constrained	0.14684813753581663	0.656200688351583
OG0000889_x00	29	104	3625	accelerated	0.08333333333333337	0.5584538026398493
OG0000889_x01	31	102	2791	accelerated	0.2157706093189964	0.7155664810448333
OG0000890_x00	27	101	2000	accelerated	0.5780000000000001	0.9065366284201236
OG0000890_x01	34	97	2328	accelerated	0.32388316151202745	0.794396657014317
OG0000891_x00	26	57	2000	constrained	0.69	0.9359770992366412
OG0000891_x01	35	105	10241	constrained	0.3571568053114626	0.8105589310836131
OG0000892_x00	34	104	2000	constrained	0.811	0.9641929081177522
OG0000892_x01	35	105	4677	constrained	0.07011543394613083	0.5428981530382331
OG0000893_x00	25	85	2000	constrained	0.528	0.8848689091480667
OG0000894_x00	31	103	2000	constrained	0.62	0.9165890183028286
OG0000894_x01	33	103	2000	constrained	0.837	0.9706432455949532
OG0000896_x00	30	99	2328	accelerated	0.37285223367697595	0.8161261579683674
OG0000897_x00	35	104	2000	accelerated	0.514	0.8790933589990375
OG0000898_x00	33	105	2328	constrained	0.33762886597938147	0.8020942444456696
OG0000898_x01	35	106	297034	constrained	0.6007999084279914	0.9141898991949827
OG0000899_x00	22	81	2000	constrained	0.82	0.9668074753953334
OG0000899_x01	32	102	3625	constrained	0.08108108108108109	0.5573736212034085
OG0000900_x00	35	104	3625	constrained	0.11858797573083288	0.6128865716151916
OG0000900_x01	35	104	2000	accelerated	0.688	0.9356448979591836
OG0000903_x00	30	96	2000	accelerated	0.613	0.9149945401091978
OG0000903_x01	30	70	3625	accelerated	0.09602649006622521	0.5761589403973513
OG0000904_x01	23	66	2000	accelerated	0.653	0.924606374501992
OG0000904_x02	26	64	2000	accelerated	0.843	0.9718929498269895
OG0000905_x00	33	102	4677	constrained	0.033347584437793926	0.47280843786670057
OG0000905_x01	35	98	2000	accelerated	0.763	0.9521425561797753
OG0000906_x00	34	103	2328	constrained	0.4793814432989691	0.8702817892820719
OG0000907_x00	33	102	2000	accelerated	0.722	0.9428002449479486
OG0000907_x01	23	80	2000	accelerated	0.525	0.8845685840707965
OG0000908_x01	35	106	297034	accelerated	0.8586559114444812	0.9758035949500169
OG0000910_x00	34	105	3625	constrained	0.07004964147821291	0.5443653625661122
OG0000910_x01	35	105	6426	constrained	0.8082788671023965	0.9635363686321278
OG0000911_x00	35	102	2791	constrained	0.24212034383954154	0.7352569370598666
OG0000911_x01	34	102	2000	accelerated	0.886	0.9813559110741741
OG0000912_x00	32	104	2328	accelerated	0.33676975945017185	0.8021982071621386
OG0000912_x01	35	105	2791	accelerated	0.23369175627240146	0.7289705984132079
OG0000913_x00	33	100	2791	accelerated	0.13405017921146956	0.6455478820021177
OG0000914_x00	33	104	2791	accelerated	0.225089605734767	0.7209087943358623
OG0000914_x01	35	102	2791	accelerated	0.2114695340501792	0.7119318509766374
OG0000916_x00	30	78	2328	constrained	0.33591065292096217	0.8010466073458508
OG0000916_x01	35	103	2791	constrained	0.1310888252148997	0.6408386311055757
OG0000917_x00	35	104	2000	accelerated	0.667	0.9275536715794965
OG0000918_x00	33	104	6426	constrained	0.026766262060379707	0.46479134541981837
OG0000919_x00	33	97	2000	constrained	0.9299999999999999	0.9886987735566856
OG0000919_x01	17	73	2328	accelerated	0.44329896907216493	0.8528425853928947
OG0000920_x00	19	55	2000	constrained	0.94	0.988780584056827
OG0000920_x01	35	106	297034	constrained	0.13635476073446137	0.6478674059495665
OG0000921_x00	23	85	2000	constrained	0.707	0.9399044887780548
OG0000921_x01	34	105	2000	constrained	0.907	0.9842680916030535
OG0000922_x00	31	89	2328	accelerated	0.4965635738831615	0.876259653217853
OG0000922_x01	29	66	2000	accelerated	0.723	0.9422596259625962
OG0000924_x00	19	86	2000	accelerated	0.63	0.9192637197208157
OG0000925_x00	32	103	2791	accelerated	0.24014336917562729	0.7328015461220774
OG0000925_x01	35	106	297034	accelerated	0.4170902994270016	0.8371643020502054
OG0000926_x00	34	101	2328	constrained	0.36254295532646047	0.8122363920341924
OG0000926_x01	34	105	2000	constrained	0.658	0.9250522151898735
OG0000928_x00	35	92	2328	accelerated	0.4149484536082474	0.8380716825859317
OG0000929_x00	34	81	2000	constrained	0.758	0.9524803771361225
OG0000929_x01	33	103	2000	constrained	0.968	0.9962177606177605
OG0000930_x00	34	104	2000	accelerated	0.802	0.9626166835528539
OG0000930_x01	34	105	2000	constrained	0.916	0.9849124647035095
OG0000931_x00	35	100	2000	accelerated	0.79	0.9592278783737614
OG0000931_x01	31	103	2791	accelerated	0.24874551971326164	0.7406100896908114
OG0000932_x00	30	100	2791	accelerated	0.16200716845878138	0.6658906823853227
OG0000932_x01	35	105	31247	accelerated	0.6557639377840363	0.9252024751427015
OG0000933_x00	32	104	2000	accelerated	0.792	0.9604531392174704
OG0000934_x00	33	102	2328	accelerated	0.4338487972508591	0.848284591287119
OG0000934_x01	34	103	2328	constrained	0.28264604810996563	0.7646719525370347
OG0000935_x00	34	98	2000	accelerated	0.784	0.9570652621937257
OG0000936_x00	18	62	2328	accelerated	0.42525773195876293	0.8418302892952712
OG0000937_x00	32	102	2000	accelerated	0.728	0.9426689336895797
OG0000937_x01	24	66	2328	accelerated	0.436426116838488	0.8488097879846696
OG0000939_x00	35	103	2000	accelerated	0.641	0.9216914362778154
OG0000939_x01	35	104	4677	accelerated	0.031650983746792094	0.4746312077472536
OG0000940_x00	33	104	3625	constrained	0.07225592939878654	0.5471539199217771
OG0000941_x00	31	101	3625	accelerated	0.08443708609271527	0.5612644712721511
OG0000941_x01	35	105	6426	constrained	0.12636165577342048	0.6370061342109736
OG0000942_x00	35	100	3625	constrained	0.06894649751792609	0.5457368645405553
OG0000942_x01	33	101	2328	accelerated	0.41323024054982815	0.8372977622087169
OG0000943_x01	29	95	3625	constrained	0.0694980694980695	0.5464516349472102
OG0000946_x00	29	82	2328	accelerated	0.3754295532646048	0.816404221274162
OG0000946_x01	35	106	297034	accelerated	0.6221711992566508	0.917128345980148
OG0000947_x00	19	66	2791	constrained	0.22349570200573066	0.7212200892206719
OG0000947_x01	24	88	4677	constrained	0.033347584437793926	0.4721805382148192
OG0000948_x00	28	97	2000	constrained	0.736	0.9441982914210083
OG0000948_x01	34	104	2000	accelerated	0.53	0.8859924741298214
OG0000949_x00	30	96	2000	constrained	0.707	0.9397873083156714
OG0000949_x01	35	104	2000	constrained	0.956	0.9941355700770506
OG0000950_x00	30	101	2000	constrained	0.826	0.9675688859591298
OG0000950_x01	33	104	2000	accelerated	0.643	0.9218321903993546
OG0000952_x00	34	97	2328	constrained	0.25945017182130586	0.7504768670533812
OG0000952_x01	34	99	6426	constrained	0.02427637721755369	0.457305183557522
OG0000955_x00	35	101	2791	accelerated	0.16774193548387095	0.6741291052126016
OG0000955_x01	29	102	2000	constrained	0.777	0.955852544132918
OG0000956_x00	32	102	2791	accelerated	0.1899641577060932	0.6903196487601791
OG0000956_x01	33	102	2328	accelerated	0.4149484536082474	0.8379129568884722
OG0000957_x01	34	104	2000	accelerated	0.517	0.8811147698209718
OG0000959_x00	30	99	2328	accelerated	0.3625429553264605	0.8113839189107309
OG0000960_x00	30	100	2328	accelerated	0.37800687285223367	0.817175441676909
OG0000960_x01	35	104	2328	constrained	0.3333333333333333	0.7990107913669064
OG0000963_x00	34	101	2791	accelerated	0.16774193548387095	0.6738751002746918
OG0000963_x01	33	105	2000	constrained	0.713	0.9416581196581196
OG0000964_x01	21	58	2000	accelerated	0.698	0.9376434421065892
OG0000965_x00	32	100	2791	accelerated	0.14121863799283152	0.6498373406472032
OG0000965_x01	35	102	2000	accelerated	0.663	0.9263407155025554
OG0000967_x00	30	89	2000	constrained	0.983	0.9984515575878822
OG0000967_x01	33	99	3625	accelerated	0.06898454746136862	0.5436165890858183
OG0000968_x01	34	105	2000	constrained	0.782	0.9579140625000001
OG0000969_x00	28	95	2328	constrained	0.390893470790378	0.8243089765757535
OG0000969_x01	30	95	2328	accelerated	0.25773195876288657	0.7497784841282119
OG0000970_x00	32	102	2000	accelerated	0.659	0.925238082696866
OG0000970_x01	35	103	2000	constrained	0.691	0.9362615325962637
OG0000971_x00	26	94	2000	accelerated	0.847	0.9730324318500162
OG0000971_x01	35	105	6426	accelerated	0.8229069405539994	0.9674532804263691
OG0000972_x00	33	100	3625	accelerated	0.08498896247240617	0.5614326628753374
OG0000972_x01	35	106	297034	constrained	0.2726152561659608	0.7599016630696663
OG0000973_x00	24	89	6426	accelerated	0.028944911297852483	0.46617922093308634
OG0000973_x01	34	106	4677	constrained	0.7802479692176144	0.9569773205795704
OG0000976_x00	34	104	2791	accelerated	0.15268817204301077	0.6582940923261549
OG0000976_x01	34	104	3625	constrained	0.1075565361279647	0.5994604224758806
OG0000977_x00	35	101	2791	constrained	0.2349570200573066	0.7286537951864464
OG0000977_x01	34	106	31247	accelerated	0.7773795045765858	0.9558782467760994
OG0000978_x00	33	100	2000	constrained	0.712	0.9410368166604686
OG0000979_x01	30	96	2000	accelerated	0.585	0.9089580297289419
OG0000980_x00	33	101	2000	accelerated	0.8109999999999999	0.9645155605131065
OG0000980_x01	35	105	55668	accelerated	0.6517927714306244	0.9242471776823138
OG0000983_x00	25	58	4677	constrained	0.032492518170158184	0.47652713718050427
OG0000983_x01	33	104	17412	constrained	0.00700666207213416	0.43433157565752567
OG0000985_x00	33	101	2000	accelerated	0.88	0.9813366802635707
OG0000985_x01	35	105	2791	constrained	0.2170487106017192	0.7166842218753577
OG0000986_x01	34	99	2791	accelerated	0.13978494623655913	0.650824059726722
OG0000987_x00	29	95	2000	constrained	0.893	0.9823737102765169
OG0000988_x01	35	105	4677	accelerated	0.809666381522669	0.9643278552049483
OG0000989_x00	24	95	2000	constrained	0.511	0.8786134494436382
OG0000989_x01	28	76	3625	constrained	0.09211252068394926	0.5763519339978093
OG0000990_x00	26	73	2000	constrained	0.896	0.9833404014410705
OG0000990_x01	35	106	297034	accelerated	0.13781587293037156	0.6475949040033591
OG0000992_x00	34	99	2000	accelerated	0.756	0.9515372447172706
OG0000992_x01	34	69	2000	constrained	0.663	0.9262193396226415
OG0000993_x01	34	106	3625	constrained	0.3982349696635411	0.8286458326605534
OG0000994_x00	32	103	2328	constrained	0.33762886597938147	0.8019155645070539
OG0000994_x01	35	105	6426	accelerated	0.776844070961718	0.9557709998377381
OG0000996_x00	31	95	6426	constrained	0.02738873327108621	0.4664835050100977
OG0000996_x01	17	61	2328	accelerated	0.3161512027491409	0.7914543610498568
OG0000997_x00	29	91	3625	accelerated	0.11368653421633557	0.6063660969557628
OG0000998_x00	29	97	2000	constrained	0.962	0.9953269286754002
OG0000998_x01	35	100	4677	constrained	0.051303976058144504	0.5141005570788879
OG0000999_x00	24	82	3625	accelerated	0.07229580573951433	0.544747618936185
OG0000999_x01	35	104	2000	constrained	0.656	0.925168253968254
OG0001000_x00	34	104	6426	accelerated	0.02769996887643944	0.4658313377927402
OG0001001_x00	31	102	2000	constrained	0.85	0.9736463257412977
OG0001001_x01	33	105	2791	constrained	0.14255014326647564	0.6528649602694
OG0001002_x00	30	81	2000	accelerated	0.5760000000000001	0.9067343865347706
OG0001003_x01	35	104	2000	accelerated	0.867	0.979439923712651
OG0001004_x00	17	59	2000	constrained	0.954	0.9938975962478014
OG0001005_x00	31	104	2328	accelerated	0.4742268041237113	0.8677202995653012
OG0001005_x01	35	104	2328	constrained	0.6486254295532646	0.9228241699889121
OG0001006_x01	24	87	2000	constrained	0.824	0.9677779246530072
OG0001007_x01	33	104	2328	accelerated	0.4338487972508591	0.8481290568919435
OG0001008_x00	34	103	2328	accelerated	0.39003436426116833	0.8244540824251738
OG0001008_x01	32	99	2328	accelerated	0.42697594501718217	0.8427281610094772
OG0001009_x00	20	58	2000	constrained	0.514	0.8789523656776264
OG0001012_x00	32	98	2328	accelerated	0.2731958762886598	0.760724584222954
OG0001012_x01	22	59	2000	constrained	0.914	0.9848477008590198
OG0001013_x01	35	102	3625	accelerated	0.0938189845474614	0.5738944424813732
OG0001016_x00	27	77	2000	accelerated	0.5800000000000001	0.9067390029325515
OG0001016_x01	35	98	4677	constrained	0.03805044890979051	0.48011110801915546
OG0001018_x00	35	99	2328	constrained	0.27920962199312716	0.7635119234908236
OG0001018_x01	30	104	2328	constrained	0.327319587628866	0.7953239387645782
OG0001019_x01	35	103	2000	accelerated	0.783	0.9575987611837576
OG0001020_x00	23	81	2791	accelerated	0.15842293906810034	0.6613568427345677
OG0001021_x00	22	93	2000	constrained	0.603	0.913755827174531
OG0001021_x01	30	95	3625	accelerated	0.1241721854304636	0.6301398577151847
OG0001022_x00	23	97	2000	constrained	0.814	0.9654987206585826
OG0001022_x01	23	61	2000	constrained	0.646	0.9226593436034829
OG0001023_x00	31	98	2000	constrained	0.984	0.9983260062803311
OG0001023_x01	35	105	2328	accelerated	0.2646048109965635	0.7547395652341787
OG0001024_x00	22	63	2000	accelerated	0.601	0.9142334141817663
OG0001025_x00	28	94	2000	accelerated	0.656	0.9250458934003438
OG0001025_x01	35	105	17412	constrained	0.7839421088904204	0.9571041755398675
OG0001026_x00	33	85	2791	accelerated	0.171326164874552	0.6738028660614066
OG0001026_x01	26	85	2000	accelerated	0.698	0.9375253212396069
OG0001027_x00	34	102	2328	accelerated	0.3032646048109966	0.778946571065971
OG0001028_x00	29	102	2000	constrained	0.556	0.8999653863670867
OG0001028_x01	35	103	3625	constrained	0.09707666850523994	0.5792005817587399
OG0001029_x01	35	100	2328	accelerated	0.4647766323024055	0.8649761657546251
OG0001030_x00	28	78	3625	accelerated	0.07450331125827814	0.5504880836006664
OG0001030_x01	34	102	3625	accelerated	0.08774834437086088	0.5659847838367325
OG0001031_x00	32	100	2000	constrained	0.839	0.9710614415979157
OG0001031_x01	34	102	2791	accelerated	0.20501792114695339	0.7060403989886359
OG0001032_x00	31	83	2328	constrained	0.37800687285223367	0.8170097868134026
OG0001033_x00	32	100	3625	constrained	0.0882515168229454	0.566829923112195
OG0001033_x01	32	102	2328	constrained	0.45618556701030927	0.8572172216185966
OG0001034_x00	32	104	2000	constrained	0.514	0.8788114175753688
OG0001034_x01	35	103	2000	constrained	0.894	0.982561385424183
OG0001035_x00	33	102	2000	accelerated	0.793	0.9607915909090909
OG0001037_x00	34	88	4677	constrained	0.041043180846515606	0.4835385571111043
OG0001037_x01	35	104	2328	constrained	0.5051546391752577	0.8763356268933611
OG0001038_x00	33	99	2328	accelerated	0.26546391752577314	0.7541636793657855
OG0001038_x01	31	93	2791	constrained	0.1819484240687679	0.6830753864159167
OG0001039_x00	34	102	2791	accelerated	0.18566308243727603	0.686386887984132
OG0001039_x01	34	103	2328	constrained	0.6469072164948454	0.9228424862547554
OG0001040_x00	21	59	2000	constrained	0.84	0.9714806378132118
OG0001040_x01	31	87	2328	constrained	0.35223367697594504	0.8072905124500271
OG0001042_x00	25	83	2328	constrained	0.3479381443298969	0.80610962512937
OG0001042_x01	34	105	2328	accelerated	0.3565292096219931	0.8113798149391015
OG0001043_x00	26	83	2000	accelerated	0.639	0.921923951285521
OG0001044_x00	21	58	2328	accelerated	0.2809278350515464	0.7637053996225364
OG0001044_x01	33	103	2791	accelerated	0.24731182795698925	0.7388172344290892
OG0001045_x00	33	100	2000	accelerated	0.627	0.9185317394888706
OG0001045_x01	33	102	2000	constrained	0.989	0.9978913598940097
OG0001046_x00	32	99	2000	constrained	0.989	0.997985803520727
OG0001046_x01	35	105	10241	constrained	0.18258152704549893	0.6832868520038995
OG0001047_x01	33	97	2000	accelerated	0.768	0.9536939203354298
OG0001048_x01	22	85	2328	constrained	0.25945017182130586	0.7502733203034345
OG0001049_x00	32	68	2791	constrained	0.21991404011461319	0.71968185871762
OG0001050_x00	24	85	2000	accelerated	0.839	0.9709560403777271
OG0001050_x01	26	93	2328	accelerated	0.3290378006872853	0.7953300908927309
OG0001051_x00	34	99	2000	constrained	0.859	0.9759865728900255
OG0001051_x01	31	98	2000	constrained	0.53	0.8858535820661546
OG0001052_x00	32	103	2328	constrained	0.4690721649484536	0.86541744638872
OG0001052_x01	34	102	2000	constrained	0.94	0.988683042320213
OG0001053_x00	32	99	2000	constrained	0.71	0.9401415797317436
OG0001054_x00	20	63	2000	accelerated	0.716	0.9420029615004935
OG0001054_x01	23	84	2328	constrained	0.34965635738831613	0.8071089158853056
OG0001055_x00	32	100	2000	constrained	0.981	0.998322229645891
OG0001055_x01	31	102	2000	constrained	0.741	0.9462860222781171
OG0001056_x00	31	99	2000	accelerated	0.646	0.922535762121618
OG0001056_x01	32	100	2000	constrained	0.809	0.9638571907475697
OG0001057_x00	33	93	4677	accelerated	0.05816937553464496	0.5332776285042
OG0001057_x01	33	101	2000	constrained	0.872	0.9800004216295983
OG0001058_x00	34	97	2000	constrained	0.623	0.917969320066335
OG0001058_x01	35	105	6426	accelerated	0.07594148770619358	0.5538222584975623
OG0001059_x01	32	98	2791	accelerated	0.16129032258064513	0.6652523865976163
OG0001060_x00	34	87	2328	constrained	0.27920962199312716	0.7633161512027491
OG0001060_x01	33	103	2328	accelerated	0.43986254295532645	0.8519190613968557
OG0001061_x00	34	97	2328	accelerated	0.45274914089347074	0.8574087638021644
OG0001061_x01	35	100	2328	accelerated	0.3393470790378007	0.8027775808078613
OG0001062_x00	35	99	2791	constrained	0.13753581661891118	0.650003048222886
OG0001062_x01	34	103	2000	accelerated	0.54	0.8927709722437588
OG0001063_x00	34	95	2000	accelerated	0.728	0.9425544626593807
OG0001063_x01	32	105	2000	accelerated	0.608	0.9137998308429659
OG0001064_x00	33	101	2328	accelerated	0.4243986254295533	0.8409102665545246
OG0001064_x01	33	105	2000	accelerated	0.612	0.9147825599327072
OG0001067_x00	33	101	2791	constrained	0.1826647564469914	0.6833584678027447
OG0001067_x01	23	62	2000	constrained	0.873	0.9800911866905337
OG0001068_x00	23	74	2000	constrained	0.966	0.9962751015670342
OG0001068_x01	30	94	2328	constrained	0.25687285223367695	0.7487092264941124
OG0001069_x00	28	96	2328	constrained	0.3445017182130584	0.804793453020953
OG0001069_x01	33	59	2328	constrained	0.49226804123711343	0.8721438776454143
OG0001070_x00	28	93	2328	accelerated	0.49398625429553267	0.8743163086485672
OG0001070_x01	35	102	2328	accelerated	0.36340206185567014	0.8112631456250325
OG0001071_x00	33	100	2000	accelerated	0.597	0.9125754838709678
OG0001071_x01	33	106	2328	accelerated	0.4338487972508591	0.8479735795212942
OG0001073_x00	32	101	31247	constrained	0.002944188428059396	0.44212587352069405
OG0001073_x01	33	102	2328	constrained	0.48281786941580757	0.8702965551498462
OG0001074_x00	32	101	2000	constrained	0.856	0.9763234916559692
OG0001074_x01	35	103	2000	constrained	0.749	0.9492259598240818
OG0001075_x00	33	95	2000	constrained	0.879	0.9813505759162303
OG0001076_x00	34	93	2328	constrained	0.3865979381443299	0.8217518374192276
OG0001079_x01	34	103	3625	constrained	0.08052950910093767	0.5560917267060864
OG0001080_x00	29	98	2328	accelerated	0.36855670103092786	0.8140773868638393
OG0001080_x01	35	102	2000	constrained	0.77	0.9548429867411026
OG0001081_x00	33	99	2000	constrained	0.903	0.9837320935935424
OG0001081_x01	34	104	2000	constrained	0.725	0.9424469641550841
OG0001082_x00	31	103	2000	accelerated	0.745	0.9476485325697923
OG0001083_x00	29	95	2000	constrained	0.89	0.9818085876875323
OG0001083_x01	32	105	2328	accelerated	0.4819587628865979	0.8715475457762732
OG0001084_x00	26	97	2328	accelerated	0.37371134020618557	0.8159963770793264
OG0001084_x01	34	53	2000	accelerated	0.622	0.9175102379634754
OG0001085_x00	30	91	2328	constrained	0.33075601374570446	0.7976748741363268
OG0001085_x01	33	104	2791	accelerated	0.1440860215053763	0.6534432842578997
OG0001086_x01	35	92	2000	accelerated	0.5660000000000001	0.9036675651392634
OG0001087_x00	28	84	3625	constrained	0.09652509652509653	0.5775255775255775
OG0001087_x01	35	98	3625	constrained	0.09707666850523994	0.5788766440731925
OG0001088_x00	32	103	2328	accelerated	0.32388316151202745	0.7942139530913608
OG0001089_x00	24	89	6426	accelerated	0.019607843137254943	0.4486240848270648
OG0001089_x01	35	105	4677	constrained	0.49764856776400174	0.87556584645211
OG0001090_x00	18	58	2000	constrained	0.845	0.9720964609408718
OG0001090_x01	25	64	2000	accelerated	0.862	0.9771044014458856
OG0001092_x00	30	85	2000	constrained	0.879	0.9812478274526227
OG0001092_x01	33	105	2328	constrained	0.4836769759450172	0.8703736569663753
OG0001093_x00	24	59	2791	constrained	0.16977077363896848	0.6739002191134333
OG0001093_x01	32	103	2328	accelerated	0.41838487972508587	0.8378699450843098
OG0001094_x01	20	80	2000	constrained	0.988	0.9978266552998011
OG0001095_x00	26	53	2328	constrained	0.37285223367697595	0.8159586443891456
OG0001095_x01	33	100	2000	constrained	0.882	0.9811042253521127
OG0001096_x00	33	96	2000	accelerated	0.5429999999999999	0.8942641334569045
OG0001096_x01	26	90	2328	accelerated	0.30154639175257736	0.7779065155736704
OG0001099_x00	34	70	2328	constrained	0.5051546391752577	0.8761930637524967
OG0001100_x00	32	97	2000	constrained	0.852	0.974680686695279
OG0001101_x00	31	89	2000	accelerated	0.784	0.9569556954779622
OG0001101_x01	33	103	2000	accelerated	0.812	0.9649514043691485
OG0001102_x00	32	95	2000	constrained	0.634	0.920188946365369
OG0001102_x01	33	100	2791	accelerated	0.1483870967741936	0.6570196120458689
OG0001103_x00	31	101	2000	accelerated	0.754	0.9507034058656575
OG0001105_x00	23	73	2000	accelerated	0.776	0.9561668785392349
OG0001105_x01	32	100	2000	constrained	0.876	0.9799508970727101
OG0001106_x00	31	102	2791	accelerated	0.14480286738351256	0.6539128217039436
OG0001106_x01	33	100	6426	constrained	0.02178649237472767	0.453686683006536
OG0001108_x00	28	56	6426	accelerated	0.017429193899782147	0.4477832900228368
OG0001108_x01	35	102	2791	constrained	0.1812320916905444	0.6815860887494125
OG0001109_x00	35	98	2000	constrained	0.61	0.9142282822603317
OG0001110_x00	31	91	10241	accelerated	0.008593749999999956	0.41648437499999785
OG0001110_x01	35	102	2000	constrained	0.573	0.9062937249666221
OG0001111_x00	29	95	2328	constrained	0.27147766323024053	0.7587142451797705
OG0001112_x00	28	83	2328	accelerated	0.3307560137457045	0.7969538121032095
OG0001113_x00	34	101	2328	accelerated	0.37800687285223367	0.8168441990981993
OG0001113_x01	32	103	2328	accelerated	0.37199312714776633	0.8164246030567074
OG0001115_x01	34	104	2000	accelerated	0.612	0.9146543313708999
OG0001116_x00	29	89	2000	constrained	0.596	0.9122239448751076
OG0001117_x00	33	98	2000	accelerated	0.525	0.884428819718755
OG0001117_x01	29	91	2000	accelerated	0.579	0.9070376138701146
OG0001120_x00	26	95	2000	constrained	0.774	0.956576793786948
OG0001121_x00	28	89	2328	accelerated	0.3797250859106529	0.817904821409976
OG0001121_x01	34	102	2000	constrained	0.937	0.9888443036721766
OG0001122_x01	32	87	2000	constrained	0.964	0.9957535361364076
OG0001123_x00	24	84	2328	accelerated	0.2723367697594502	0.7597212556711821
OG0001123_x01	34	100	10241	constrained	0.014059753954305799	0.4488176546730791
OG0001124_x00	27	64	2000	accelerated	0.5840000000000001	0.9084633790487309
OG0001124_x01	34	95	2000	constrained	0.598	0.9133184357541898
OG0001125_x00	23	87	2328	accelerated	0.43986254295532645	0.8517643358136016
OG0001125_x01	35	106	297034	constrained	0.08254947245096521	0.5577582226059512
OG0001126_x00	33	88	3625	constrained	0.08769994484280198	0.5667010981296696
OG0001126_x01	21	65	2328	constrained	0.33676975945017185	0.8020190250743204
OG0001127_x00	17	57	2000	accelerated	0.817	0.9665838881491344
OG0001127_x01	33	96	2791	accelerated	0.21505376344086025	0.7147453945780711
OG0001128_x00	34	99	6426	constrained	0.026143790849673203	0.4614985066874432
OG0001128_x01	33	104	3625	accelerated	0.09768211920529801	0.5776410177298322
OG0001129_x01	33	104	2000	constrained	0.557	0.8998081818181819
OG0001130_x01	25	94	3625	constrained	0.10093767236624379	0.5861641954078928
OG0001131_x00	28	92	2000	accelerated	0.738	0.9455126171593367
OG0001131_x01	35	102	2791	constrained	0.20916905444126074	0.7109214084962455
OG0001132_x00	25	86	2000	constrained	0.74	0.9464827255278311
OG0001132_x01	31	97	2328	accelerated	0.33676975945017185	0.8018399230142323
OG0001133_x00	34	97	3625	accelerated	0.08940397350993379	0.5684109514388277
OG0001134_x01	35	95	2000	constrained	0.577	0.9065685234305922
OG0001135_x00	34	97	2791	accelerated	0.15197132616487452	0.6581309015312315
OG0001135_x01	35	104	2000	constrained	0.576	0.9068682811577082
OG0001137_x00	32	84	2328	accelerated	0.4106529209621993	0.8363670378794593
OG0001137_x01	35	104	2000	constrained	0.984	0.9982310180780208
OG0001138_x00	30	94	2000	accelerated	0.5369999999999999	0.8902960659306483
OG0001138_x01	24	84	2000	accelerated	0.501	0.8778409202958094
OG0001140_x01	33	98	2328	accelerated	0.31099656357388317	0.7872377399868808
OG0001141_x00	26	53	4677	constrained	0.06156477126977341	0.5398055849328324
OG0001143_x00	31	99	2791	accelerated	0.19928315412186381	0.6987033835078303
OG0001143_x01	34	105	6426	accelerated	0.032990974167444787	0.4683751885130444
OG0001144_x00	30	83	10241	accelerated	0.010351562500000022	0.4328170955882362
OG0001144_x01	32	102	2000	constrained	0.609	0.914014358108108
OG0001145_x01	33	97	2000	constrained	0.658	0.9249302570863547
OG0001146_x01	34	100	2000	accelerated	0.8069999999999999	0.964275916171691
OG0001147_x00	33	102	2328	constrained	0.31872852233676974	0.7923253684202936
OG0001148_x00	30	98	2791	accelerated	0.1548387096774193	0.6603561290322578
OG0001149_x00	32	100	2791	accelerated	0.2344086021505376	0.7280118019601025
OG0001149_x01	32	98	2000	accelerated	0.827	0.9673586396050466
OG0001151_x00	26	97	2791	accelerated	0.160573476702509	0.6648677314959809
OG0001151_x01	32	103	4677	constrained	0.05557930739632321	0.5225631176892399
OG0001152_x00	28	95	2000	constrained	0.936	0.9882780748663103
OG0001153_x00	28	101	3625	accelerated	0.11037527593818985	0.6016468262029552
OG0001153_x01	31	103	2000	constrained	0.68	0.9323765432098766
OG0001154_x00	35	94	2000	constrained	0.647	0.9227279293739968
OG0001154_x01	35	100	2791	accelerated	0.18637992831541217	0.6871309805321316
OG0001155_x00	32	83	2000	accelerated	0.629	0.9186846575342466
OG0001155_x01	25	81	2000	constrained	0.883	0.9810906627761568
OG0001156_x00	32	90	4677	accelerated	0.04619332763045336	0.4930062654613551
OG0001157_x01	23	84	2000	accelerated	0.831	0.9689547244094487
OG0001158_x00	35	106	297034	accelerated	0.32734299777129894	0.7939333581068219
OG0001159_x00	32	95	2328	accelerated	0.3702749140893471	0.8150022985178816
OG0001159_x01	35	105	4677	constrained	0.26336041043180847	0.7542166790287247
OG0001160_x00	32	98	2000	accelerated	0.692	0.9360700329865516
OG0001160_x01	29	101	2000	accelerated	0.777	0.9557422704199354
OG0001162_x00	24	61	2000	accelerated	0.534	0.888777396191071
OG0001164_x00	30	96	2328	accelerated	0.30670103092783507	0.7830570861476479
OG0001165_x00	32	96	3625	constrained	0.10424710424710425	0.5956498528845796
OG0001165_x01	20	58	2328	constrained	0.4518900343642612	0.8565424971363116
OG0001167_x00	31	90	2791	constrained	0.166189111747851	0.6732174428022748
OG0001167_x01	33	89	2000	accelerated	0.688	0.9355255707180206
OG0001168_x00	33	96	2328	accelerated	0.2800687285223368	0.763121079352199
OG0001168_x01	22	67	2000	constrained	0.871	0.9803232344558219
OG0001170_x00	34	91	2000	constrained	0.928	0.9881490062918208
OG0001170_x01	31	72	2328	constrained	0.4965635738831615	0.8761146491382208
OG0001171_x00	35	97	2000	constrained	0.525	0.8842890995260664
OG0001171_x01	34	102	2000	constrained	0.943	0.9893983467821295
OG0001172_x00	31	84	2000	constrained	0.507	0.877680467608378
OG0001172_x01	31	104	6426	accelerated	0.025832555244319932	0.4613512630065982
OG0001173_x00	31	97	3625	constrained	0.07391064533921676	0.5491535195865709
OG0001174_x00	31	99	2000	accelerated	0.648	0.9225498731472828
OG0001174_x01	23	92	2328	constrained	0.3015463917525773	0.7788487473028051
OG0001175_x00	32	97	2000	constrained	0.527	0.8852802899007406
OG0001176_x00	22	87	10241	constrained	0.008396797500488187	0.41447525439909744
OG0001177_x00	31	96	2000	constrained	0.915	0.9848304058146577
OG0001178_x00	25	75	2000	accelerated	0.6679999999999999	0.9282179069464355
OG0001178_x01	30	96	2000	accelerated	0.8140000000000001	0.9650692761036362
OG0001179_x00	19	55	2000	accelerated	0.5780000000000001	0.9064032946021474
OG0001180_x00	35	92	2000	accelerated	0.881	0.9812203071137574
OG0001180_x01	34	101	2000	constrained	0.848	0.9730279810589755
OG0001181_x00	33	96	2000	constrained	0.926	0.9878939363618171
OG0001181_x01	34	60	2328	accelerated	0.3436426116838488	0.8036669282239955
OG0001182_x00	27	99	2328	accelerated	0.36340206185567014	0.8110933187157536
OG0001182_x01	35	106	297034	constrained	0.07376259956772625	0.5488184484236548
OG0001183_x00	28	83	2000	constrained	0.853	0.9750923126407205
OG0001184_x01	34	101	2000	constrained	0.547	0.8954573929064947
OG0001185_x01	21	68	2328	constrained	0.3230240549828179	0.7933845828672665
OG0001187_x00	29	87	2000	constrained	0.913	0.984964686835981
OG0001187_x01	35	106	297034	accelerated	0.7650773985469677	0.9520606002926901
OG0001188_x00	26	94	3625	accelerated	0.0629139072847682	0.5392187134004811
OG0001188_x01	31	98	2328	constrained	0.3445017182130584	0.8046171565361728
OG0001189_x00	33	98	2000	accelerated	0.857	0.9763152046158776
OG0001189_x01	33	102	2328	accelerated	0.3273195876288659	0.795505229837923
OG0001190_x00	28	99	2791	constrained	0.19269340974212035	0.6922160157245576
OG0001190_x01	33	105	2000	constrained	0.903	0.9836315897016755
OG0001191_x00	29	98	2000	constrained	0.924	0.9873409500901984
OG0001191_x01	35	105	3625	constrained	0.9321192052980133	0.9878981080404988
OG0001192_x00	21	83	2000	constrained	0.553	0.8989306296691569
OG0001192_x01	32	101	3625	accelerated	0.0932671081677704	0.5728190710165715
OG0001194_x01	35	105	10241	constrained	0.19761765280218707	0.6986072328172807
OG0001195_x01	27	88	2000	constrained	0.983	0.9983564488473994
OG0001196_x01	35	106	297034	accelerated	0.8556192220419211	0.9760980254024142
OG0001197_x00	18	67	2000	constrained	0.673	0.9295926933540615
OG0001197_x01	25	76	4677	constrained	0.06156477126977341	0.5393620306313264
OG0001198_x00	27	76	2791	accelerated	0.18637992831541217	0.6868934655025664
OG0001198_x01	33	105	2328	constrained	0.47766323024054985	0.8693829567812807
OG0001200_x01	32	99	2000	accelerated	0.76	0.9527477954144621
OG0001201_x00	27	97	2000	accelerated	0.669	0.9280351288056207
OG0001201_x01	34	106	2791	accelerated	0.7598566308243728	0.952904186997114
OG0001202_x00	24	86	2000	accelerated	0.728	0.9424400194269063
OG0001202_x01	34	99	3625	constrained	0.09376723662437948	0.5745668257983529
OG0001203_x00	33	84	2791	constrained	0.22994269340974213	0.7257693893234667
OG0001205_x00	25	75	2328	accelerated	0.4725085910652921	0.86695690895511
OG0001208_x00	20	75	2328	accelerated	0.3694158075601375	0.8147934092275932
OG0001209_x01	34	98	2000	constrained	0.655	0.9253491453557706
OG0001210_x00	25	55	2328	constrained	0.281786941580756	0.7638983908299061
OG0001212_x00	25	60	3625	constrained	0.09211252068394926	0.5760138976728839
OG0001212_x01	33	104	2328	constrained	0.47852233676975947	0.870055449290446
OG0001213_x00	29	97	3625	accelerated	0.0656732891832229	0.5411194816626913
OG0001213_x01	30	100	2328	constrained	0.4647766323024055	0.8648252100537953
OG0001214_x00	31	96	2000	constrained	0.599	0.9135371191531969
OG0001214_x01	34	102	3625	accelerated	0.08112582781456956	0.5558891877628154
OG0001215_x00	31	94	2000	constrained	0.944	0.9899604603127766
OG0001215_x01	35	105	2000	accelerated	0.733	0.9435284317276349
OG0001216_x00	28	89	2000	constrained	0.907	0.9841679218400164
OG0001217_x00	26	93	2000	accelerated	0.836	0.9709620915032678
OG0001218_x00	31	96	2791	constrained	0.13896848137535817	0.6492909502296533
OG0001218_x01	28	90	2000	accelerated	0.598	0.9131876253222572
OG0001220_x00	32	54	2791	constrained	0.1303724928366762	0.6393889230104147
OG0001220_x01	23	91	2328	accelerated	0.3402061855670103	0.8030281936053717
OG0001221_x00	26	92	2000	accelerated	0.716	0.9418867365823564
OG0001223_x01	34	106	17412	constrained	0.22329427980702962	0.7207882565251437
OG0001225_x00	23	76	2000	accelerated	0.856	0.9762190608621243
OG0001225_x01	34	104	2000	constrained	0.723	0.9421444634563676
OG0001226_x00	32	89	2791	accelerated	0.17634408602150542	0.6780312460011867
OG0001227_x00	24	86	2000	constrained	0.877	0.9802467763916554
OG0001227_x01	34	105	2328	constrained	0.2809278350515464	0.7635107258015772
OG0001228_x00	30	93	2791	accelerated	0.15698924731182795	0.6597632458962198
OG0001228_x01	34	106	3625	constrained	0.14340871483728626	0.652313872694175
OG0001229_x00	35	95	2000	constrained	0.575	0.9067667504806981
OG0001230_x00	32	75	2328	accelerated	0.36426116838487976	0.8121607229861121
OG0001230_x01	34	96	3625	constrained	0.09707666850523994	0.5785530685315082
OG0001231_x00	30	84	2000	accelerated	0.859	0.9758825785828449
OG0001231_x01	28	92	2000	accelerated	0.7969999999999999	0.9613773051250141
OG0001232_x01	35	103	2000	constrained	0.669	0.9279144009366463
OG0001233_x00	32	98	2000	constrained	0.594	0.9113869621528278
OG0001233_x01	35	96	2000	constrained	0.658	0.9246864373270067
OG0001234_x00	19	82	6426	accelerated	0.031434796140678456	0.4781138323137143
OG0001234_x01	34	105	2000	accelerated	0.8200000000000001	0.9665936981757878
OG0001235_x00	29	97	2000	constrained	0.658	0.9248083311363038
OG0001236_x00	21	71	2000	constrained	0.763	0.9520311293153891
OG0001236_x01	25	83	2328	accelerated	0.3161512027491409	0.7912685736411597
OG0001237_x00	32	95	2000	constrained	0.606	0.9138857142857142
OG0001237_x01	32	97	6426	accelerated	0.031746031746031744	0.4733932733932734
OG0001238_x00	28	80	2328	accelerated	0.41237113402061853	0.8374668630338733
OG0001238_x01	35	99	2791	constrained	0.19412607449856734	0.6945544316455453
OG0001239_x00	21	86	2328	accelerated	0.32817869415807566	0.7948753378267611
OG0001239_x01	31	97	2000	constrained	0.989	0.9977969341408025
OG0001240_x00	33	95	2328	constrained	0.39690721649484534	0.8286322189676993
OG0001240_x01	34	97	2000	constrained	0.648	0.922426702269693
OG0001242_x00	25	88	2328	accelerated	0.2981099656357389	0.7759883919942011
OG0001242_x01	32	104	2000	accelerated	0.694	0.936873638895923
OG0001243_x00	27	96	17412	accelerated	0.006547208821502393	0.4390335877664058
OG0001243_x01	23	83	2791	constrained	0.15616045845272206	0.661232251001955
OG0001244_x00	25	81	2000	constrained	0.886	0.9812539732003739
OG0001244_x01	33	95	2000	accelerated	0.627	0.9184055502129412
OG0001246_x00	29	97	2000	constrained	0.559	0.9008551995163242
OG0001246_x01	33	103	2791	accelerated	0.23369175627240146	0.7287573867728413
OG0001247_x00	33	103	2328	constrained	0.26718213058419243	0.7552216002886161
OG0001248_x00	30	89	2000	constrained	0.567	0.9040457604306863
OG0001248_x01	33	103	2328	accelerated	0.28436426116838487	0.7660161072706719
OG0001249_x00	33	95	2000	accelerated	0.904	0.9838162702868225
OG0001249_x01	33	102	2000	accelerated	0.625	0.9183778941565601
OG0001250_x00	31	97	2791	constrained	0.17908309455587393	0.680464702122141
OG0001251_x00	32	95	2000	constrained	0.903	0.9835311063438553
OG0001251_x01	33	102	4677	accelerated	0.05816937553464496	0.5328194862116706
OG0001252_x01	34	99	2328	constrained	0.37285223367697595	0.8157911995616494
OG0001253_x00	34	88	2328	constrained	0.30326460481099654	0.7802623591927715
OG0001253_x01	35	104	2000	constrained	0.543	0.8935740083346196
OG0001254_x00	30	95	3625	accelerated	0.07174392935982343	0.5459912739717613
OG0001254_x01	35	101	2791	constrained	0.12750716332378223	0.6400571447072345
OG0001255_x00	33	81	2000	accelerated	0.718	0.9416132841328413
OG0001255_x01	34	104	2791	constrained	0.24498567335243554	0.7368229194030093
OG0001256_x00	23	56	6426	constrained	0.019296607531901648	0.44921491158326504
OG0001256_x01	27	95	2000	accelerated	0.865	0.9786322156196943
OG0001257_x00	34	104	2000	accelerated	0.692	0.9359512875808701
OG0001258_x00	33	95	3625	accelerated	0.08719646799116998	0.5661928999524082
OG0001259_x00	31	94	2000	constrained	0.985	0.997821377672209
OG0001259_x01	29	96	2791	accelerated	0.1333333333333333	0.6447165532879817
OG0001260_x00	27	98	2791	constrained	0.17836676217765043	0.6806536930343984
OG0001260_x01	33	104	2328	constrained	0.4115120274914089	0.8365188249977886
OG0001261_x00	28	92	2328	accelerated	0.4862542955326461	0.869727109372433
OG0001261_x01	35	100	2000	accelerated	0.748	0.9489738219895288
OG0001262_x00	30	92	2000	accelerated	0.613	0.9148664613661813
OG0001262_x01	27	97	17412	constrained	0.005743165632896853	0.4165553195778656
OG0001263_x00	27	88	2000	constrained	0.984	0.9981360479497668
OG0001263_x01	33	105	2000	constrained	0.908	0.9842513216754778
OG0001264_x00	25	58	2791	constrained	0.14469914040114612	0.6548311693365959
OG0001264_x01	35	101	2328	accelerated	0.3668384879725086	0.8133150257356804
OG0001266_x00	26	76	2000	accelerated	0.743	0.946685707456979
OG0001266_x01	35	102	2000	accelerated	0.8240000000000001	0.9670322509631262
OG0001267_x00	28	93	2328	accelerated	0.3470790378006873	0.806397189154702
OG0001267_x01	29	86	3625	accelerated	0.11423841059602646	0.6071834166375045
OG0001268_x00	26	90	2791	accelerated	0.1483870967741936	0.6567468766319852
OG0001268_x01	35	105	2791	constrained	0.4706303724928367	0.8655961758700405
OG0001269_x00	21	92	3625	accelerated	0.10982339955849885	0.6017148438297609
OG0001270_x00	26	73	3625	constrained	0.07942636514065085	0.5553074787735208
OG0001271_x01	25	94	2000	accelerated	0.881	0.9811178190933779
OG0001272_x00	24	89	17412	constrained	0.005283712382265104	0.41422751043904815
OG0001272_x01	35	105	6426	constrained	0.7846249610955494	0.9567327693504971
OG0001273_x00	30	94	2791	accelerated	0.17347670250896052	0.6740556130286214
OG0001274_x00	29	81	2328	constrained	0.28865979381443296	0.7684621027838912
OG0001274_x01	33	102	4677	accelerated	0.03293413173652693	0.470702027580228
OG0001275_x00	25	83	2000	accelerated	0.755	0.951289293311274
OG0001276_x00	28	98	2791	constrained	0.12607449856733524	0.638274598159985
OG0001276_x01	34	101	3625	constrained	0.075565361279647	0.5533501936563161
OG0001277_x00	27	79	2791	accelerated	0.2157706093189964	0.7153439790295831
OG0001277_x01	33	103	2000	accelerated	0.634	0.9200636994691712
OG0001278_x00	31	91	2328	accelerated	0.35567010309278346	0.8106358784042875
OG0001278_x01	30	97	2000	accelerated	0.509	0.8777224648229016
OG0001280_x00	32	75	2000	accelerated	0.887	0.9818515365448505
OG0001280_x01	26	89	2000	accelerated	0.8	0.9614066726780884
OG0001281_x01	21	69	2000	constrained	0.703	0.9393891465095876
OG0001282_x01	35	106	297034	accelerated	0.000370327975921958	0.43871520880887954
OG0001283_x00	29	82	2000	constrained	0.95	0.9922511755485893
OG0001284_x01	28	86	3625	constrained	0.06287920573634859	0.5402240866728031
OG0001285_x01	34	96	2328	constrained	0.39690721649484534	0.8284699965285905
OG0001286_x00	35	84	2000	constrained	0.983	0.9982613582245927
OG0001286_x01	22	59	2328	accelerated	0.397766323024055	0.8283172922036084
OG0001287_x00	24	77	2328	constrained	0.30927835051546393	0.7851251840942562
OG0001287_x01	21	58	2000	accelerated	0.654	0.9247941644562334
OG0001288_x00	24	70	2000	constrained	0.528	0.8847298444130127
OG0001288_x01	32	106	2000	constrained	0.925	0.9877165748622935
OG0001289_x00	34	59	2000	constrained	0.595	0.9116094266417588
OG0001289_x01	29	87	2328	accelerated	0.4020618556701031	0.8310941266294376
OG0001290_x00	28	89	2000	constrained	0.969	0.9967658465991316
OG0001290_x01	29	92	2000	accelerated	0.873	0.9799879974731522
OG0001291_x00	23	83	2000	accelerated	0.837	0.9705376835236541
OG0001291_x01	30	94	2328	constrained	0.29553264604810997	0.7753368779933436
OG0001293_x00	27	89	2000	accelerated	0.51	0.8784523424878836
OG0001293_x01	31	100	2791	accelerated	0.15197132616487452	0.6578636945066554
OG0001295_x00	27	85	2791	accelerated	0.14910394265232974	0.6566485900698635
OG0001296_x00	34	81	6426	constrained	0.016184251478369126	0.452904171292314
OG0001296_x01	34	104	2000	accelerated	0.635	0.9200122299225438
OG0001298_x00	27	85	2328	constrained	0.2981099656357388	0.7765571594449664
OG0001298_x01	32	103	2000	constrained	0.585	0.9088255864782164
OG0001299_x00	22	88	2791	accelerated	0.1913978494623656	0.6908205385808199
OG0001299_x01	28	95	2791	accelerated	0.171326164874552	0.6735544136771657
OG0001300_x00	33	81	2791	constrained	0.17048710601719197	0.6734840771972215
OG0001300_x01	35	102	4677	constrained	0.040188114578879865	0.4825289162612805
OG0001302_x00	30	93	2328	accelerated	0.3805841924398625	0.8184325655090388
OG0001302_x01	32	102	2000	accelerated	0.6950000000000001	0.9365634479271994
OG0001303_x00	28	79	2328	accelerated	0.29209621993127144	0.7729783809648092
OG0001303_x01	31	94	2328	constrained	0.2646048109965636	0.7539327885743883
OG0001304_x01	27	58	2000	constrained	0.752	0.9503169372999881
OG0001305_x00	35	106	297034	accelerated	0.3766639509281766	0.8164242823330391
OG0001306_x00	20	79	2000	accelerated	0.502	0.8774301639344262
OG0001306_x01	35	106	297034	constrained	0.007958684864358962	0.42427749011897625
OG0001307_x00	32	91	2791	accelerated	0.18781362007168456	0.6883701674817122
OG0001307_x01	29	103	2000	constrained	0.966	0.9961787406905891
OG0001309_x00	25	61	3625	constrained	0.10093767236624379	0.5858451076586234
OG0001310_x00	19	63	2000	accelerated	0.909	0.9844345352971051
OG0001310_x01	31	86	2000	constrained	0.915	0.9847309982840415
OG0001311_x01	33	95	2328	accelerated	0.4338487972508591	0.847818159143816
OG0001312_x00	24	93	3625	accelerated	0.11589403973509937	0.6081015017990302
OG0001312_x01	25	85	2000	constrained	0.873	0.9798848299821034
OG0001314_x00	26	91	2000	constrained	0.835	0.9704349247874429
OG0001314_x01	33	100	2791	accelerated	0.12831541218637987	0.6392985629584964
OG0001315_x00	23	63	2328	accelerated	0.2989690721649485	0.7768969650067465
OG0001317_x00	23	87	2000	constrained	0.962	0.995230351251698
OG0001318_x00	24	76	2000	constrained	0.982	0.9981965869005623
OG0001318_x01	34	103	2791	constrained	0.13825214899713467	0.6487871534363776
OG0001319_x00	33	100	2000	constrained	0.883	0.9809884338855893
OG0001320_x00	32	84	2328	accelerated	0.3384879725085911	0.8025258534326435
OG0001320_x01	21	89	2791	accelerated	0.12831541218637987	0.6395974402670324
OG0001321_x00	24	75	2000	accelerated	0.604	0.9138424861643253
OG0001321_x01	31	97	2328	accelerated	0.2895189003436426	0.7699801734756592
OG0001322_x00	32	98	2000	constrained	0.702	0.93899435453519
OG0001323_x00	26	93	2328	constrained	0.43900343642611683	0.8518024821065074
OG0001323_x01	33	104	2000	constrained	0.815	0.9659326367274342
OG0001324_x00	26	85	2000	accelerated	0.76	0.9526357865036444
OG0001324_x01	19	77	2000	accelerated	0.5469999999999999	0.8958700460829493
OG0001325_x00	26	89	2328	constrained	0.3281786941580756	0.7954174214852017
OG0001325_x01	27	96	2328	accelerated	0.25171821305841924	0.7448847037548892
OG0001326_x00	32	84	2000	constrained	0.772	0.9551014156416803
OG0001326_x01	35	105	4677	constrained	0.45874305258657544	0.8588443242630496
OG0001327_x00	28	97	2328	constrained	0.3445017182130584	0.8044409372728053
OG0001328_x00	31	94	2000	accelerated	0.882	0.9810018777383684
OG0001328_x01	33	98	2328	accelerated	0.4012027491408935	0.8299619152774945
OG0001329_x00	26	93	2000	accelerated	0.748	0.9488609161213564
OG0001329_x01	30	97	2000	accelerated	0.5680000000000001	0.9036132497761863
OG0001330_x00	23	82	2328	accelerated	0.35996563573883167	0.8100366416731581
OG0001330_x01	32	93	2328	constrained	0.29982817869415807	0.7785601659125946
OG0001331_x00	31	83	2328	constrained	0.26890034364261167	0.7562689168867122
OG0001331_x01	30	89	6426	accelerated	0.027388733271086263	0.4642586234281745
OG0001332_x01	29	100	2328	accelerated	0.2646048109965635	0.7545377092391977
OG0001333_x00	19	79	2000	constrained	0.857	0.9762108974358973
OG0001334_x00	29	87	3625	constrained	0.08383894098179813	0.5611367161003965
OG0001334_x01	35	103	2328	constrained	0.26718213058419243	0.7550214355390034
OG0001335_x00	31	70	2000	constrained	0.66	0.9254234613361388
OG0001336_x00	35	69	108933	constrained	0.0004957130005324324	0.4804810919706177
OG0001337_x00	26	90	2791	accelerated	0.13978494623655913	0.6505399811323411
OG0001337_x01	27	100	2791	accelerated	0.17634408602150542	0.6777868223364423
OG0001338_x00	29	91	3625	accelerated	0.10596026490066224	0.5987007654323587
OG0001338_x01	30	102	2791	constrained	0.20845272206303725	0.7096177913908375
OG0001339_x00	32	79	2791	constrained	0.1683381088825215	0.6752524141856449
OG0001339_x01	32	99	2791	constrained	0.15401146131805157	0.6602614397157482
OG0001340_x01	32	99	10241	constrained	0.008396797500488187	0.4125652301852767
OG0001341_x00	23	88	2791	accelerated	0.1548387096774193	0.6600920921953797
OG0001341_x01	34	100	3625	accelerated	0.08885209713024278	0.5676099817870872
OG0001343_x00	33	90	2000	constrained	0.927	0.9881697660467907
OG0001344_x00	28	84	2000	accelerated	0.847	0.9729276018099547
OG0001344_x01	24	93	2000	accelerated	0.625	0.9182513435303845
OG0001345_x00	23	94	2000	accelerated	0.74	0.9463691975530767
OG0001345_x01	34	99	2000	accelerated	0.865	0.9785283819628646
OG0001346_x00	22	63	2000	constrained	0.937	0.9887464370546318
OG0001346_x01	24	82	2000	constrained	0.694	0.9367550322825674
OG0001347_x00	30	94	2000	accelerated	0.8260000000000001	0.9670376633358955
OG0001348_x00	26	95	3625	accelerated	0.0927152317880795	0.5733931562207097
OG0001348_x01	32	98	3625	constrained	0.08163265306122448	0.5575703695956281
OG0001349_x00	22	57	2000	constrained	0.666	0.9266464831006135
OG0001349_x01	34	102	2791	constrained	0.15616045845272206	0.6609697530857176
OG0001350_x01	33	104	2328	constrained	0.327319587628866	0.7951427303027955
OG0001351_x00	29	93	2791	accelerated	0.17992831541218635	0.6802821627392662
OG0001351_x01	31	100	2328	constrained	0.44673539518900346	0.8534479096049373
OG0001352_x00	28	97	6426	constrained	0.02832244008714597	0.4681765212544966
OG0001352_x01	30	101	2791	accelerated	0.17204301075268813	0.6738877959754448
OG0001353_x00	29	93	2791	constrained	0.1683381088825215	0.6749984644247627
OG0001353_x01	28	95	2000	accelerated	0.785	0.9568617811821196
OG0001354_x01	28	100	2000	constrained	0.62	0.9164619437127408
OG0001355_x00	19	81	2000	accelerated	0.52	0.8827002069734119
OG0001355_x01	34	105	2000	accelerated	0.687	0.9351198774415933
OG0001356_x00	25	89	2000	accelerated	0.519	0.8818450996015937
OG0001356_x01	24	87	2328	accelerated	0.27061855670103097	0.7575046079145162
OG0001357_x00	24	88	2000	constrained	0.797	0.960942440348298
OG0001357_x01	35	105	2328	accelerated	0.5549828178694158	0.9002322842117315
OG0001358_x00	30	90	2791	constrained	0.15759312320916904	0.6609983790936902
OG0001358_x01	28	84	2000	accelerated	0.637	0.9207828091106292
OG0001359_x01	35	101	2328	constrained	0.3393470790378007	0.8025995023737869
OG0001360_x00	25	91	2000	constrained	0.598	0.913056852355721
OG0001360_x01	34	102	2328	accelerated	0.3831615120274914	0.8204997070168936
OG0001362_x00	29	93	2000	constrained	0.67	0.9272507788161994
OG0001363_x00	27	82	2000	accelerated	0.794	0.9612385602361758
OG0001363_x01	33	102	2000	accelerated	0.667	0.9274327073552425
OG0001364_x00	31	88	2328	constrained	0.29553264604810997	0.7751461432140094
OG0001364_x01	19	69	2000	accelerated	0.596	0.9120930099038324
OG0001365_x00	34	85	2328	accelerated	0.3479381443298969	0.8059344981197829
OG0001365_x01	29	98	3625	accelerated	0.06843267108167772	0.5432830521763573
OG0001366_x00	24	92	2328	constrained	0.48625429553264604	0.8701650384305257
OG0001366_x01	31	95	10241	accelerated	0.013671875	0.44577838302752293
OG0001367_x00	22	56	2328	accelerated	0.31872852233676974	0.7921406771922236
OG0001368_x00	32	89	2791	accelerated	0.16415770609318991	0.6693114578835911
OG0001368_x01	27	88	2328	accelerated	0.42611683848797255	0.8424360711957656
OG0001370_x00	24	75	2328	accelerated	0.320446735395189	0.7930833548708229
OG0001371_x00	19	60	6426	constrained	0.029878618113912233	0.4747627814165905
OG0001372_x01	34	104	2000	accelerated	0.743	0.9465725893177201
OG0001373_x01	33	100	2791	accelerated	0.17634408602150542	0.6775425748328976
OG0001374_x01	29	81	4677	accelerated	0.05431993156544057	0.516645058296813
OG0001375_x00	24	90	2328	accelerated	0.34536082474226804	0.8050365355054792
OG0001376_x00	30	88	2000	constrained	0.784	0.9568461538461538
OG0001376_x01	29	73	2000	accelerated	0.8160000000000001	0.9657222777222778
OG0001377_x01	35	106	297034	accelerated	0.3725297440697024	0.815587706626523
OG0001379_x00	27	82	2000	constrained	0.9410000000000001	0.9886620023649981
OG0001379_x01	32	102	2328	constrained	0.5077319587628866	0.877807385167812
OG0001380_x00	35	101	2000	accelerated	0.76	0.9525238039261784
OG0001381_x00	28	65	2000	accelerated	0.598	0.9129261168384879
OG0001381_x01	25	99	2000	constrained	0.567	0.9039105861244018
OG0001384_x00	29	79	2000	accelerated	0.773	0.9558949199721642
OG0001384_x01	34	101	2000	constrained	0.812	0.9648438649281177
OG0001386_x00	26	78	2328	accelerated	0.4699312714776632	0.8656543221311067
OG0001386_x01	35	97	2328	accelerated	0.3608247422680413	0.8100891560458741
OG0001387_x00	24	87	2791	accelerated	0.15268817204301077	0.6580280074060554
OG0001388_x00	30	92	2000	constrained	0.7	0.938556338028169
OG0001389_x00	27	82	2328	accelerated	0.3883161512027491	0.8237617994675112
OG0001389_x01	34	98	2328	accelerated	0.4862542955326461	0.8695812309575769
OG0001391_x00	24	92	2000	constrained	0.815	0.9658252750916971
OG0001392_x00	27	74	2328	accelerated	0.320446735395189	0.7928993021080308
OG0001392_x01	26	83	2328	constrained	0.3118556701030928	0.7884764416976939
OG0001393_x00	28	88	2000	constrained	0.596	0.9119621125143512
OG0001393_x01	35	101	2000	accelerated	0.845	0.9719915848527348
OG0001394_x01	33	102	4677	accelerated	0.05603079555175361	0.5235761105808913
OG0001395_x00	23	68	2000	accelerated	0.79	0.9591186517877476
OG0001395_x01	27	98	2000	constrained	0.984	0.9980410958904109
OG0001398_x00	26	96	2000	constrained	0.938	0.9886275207591934
OG0001398_x01	33	97	2328	constrained	0.2697594501718213	0.7580852023542326
OG0001399_x01	32	102	2791	accelerated	0.2437275985663082	0.73573716192355
OG0001400_x00	31	88	2000	constrained	0.981	0.9982269517083413
OG0001400_x01	34	95	2000	accelerated	0.794	0.9611294277929155
OG0001401_x01	27	99	2791	accelerated	0.17706093189964156	0.6780975775553083
OG0001402_x00	34	103	2791	accelerated	0.20143369175627235	0.701858176962541
OG0001403_x00	22	84	17412	constrained	0.007121525384792098	0.4338840208723048
OG0001404_x00	25	94	2000	accelerated	0.871	0.9802197593413554
OG0001404_x01	30	96	4677	constrained	0.061137238135955535	0.5378260998395692
OG0001405_x00	20	60	2328	constrained	0.4415807560137457	0.8524595365957915
[truncated: 8,584 more rows]

## Sheet: 7.Test_analysis-MLSSL
Elect. Mat. 7: Results of TRACCER analysis conducted on short-lived species based on the MLS distribution. In order, the columns contain the examined orthogroup, the number of trait-bearing species, the number of nontrait-bearing species, the number of computed permutations, the selective pressure inferred, the p-value of the analysis, and the false discovery rate (FDR).
Tree name	Trait species	Non-trait species	Permutations	Selective Pressure	p-value	FDR
OG0000000_x02	26	85	7182	accelerated	0.02729044834307992	0.5303308021297024
OG0000003_x05	30	88	2000	accelerated	0.5700000000000001	0.9083720930232559
OG0000003_x08	22	67	2000	accelerated	0.779	0.9591092198581561
OG0000004_x01	31	76	18276	accelerated	0.004924491135915976	0.4170203225341529
OG0000004_x03	23	75	2338	accelerated	0.3096663815226689	0.8285345568816129
OG0000004_x05	33	92	2845	constrained	0.16936050597329586	0.7328870088150601
OG0000005_x00	33	102	2338	accelerated	0.4927288280581694	0.8890115144732189
OG0000005_x01	33	98	7182	accelerated	0.025341130604288553	0.5310929906926953
OG0000005_x02	34	98	2338	accelerated	0.28314798973481603	0.8169721498830592
OG0000005_x03	34	99	3739	accelerated	0.08400214018191543	0.6500492512145848
OG0000005_x04	31	91	2000	accelerated	0.962	0.9950538232373385
OG0000005_x06	34	103	2000	accelerated	0.927	0.9920509606493373
OG0000005_x07	36	103	2338	constrained	0.43370402053036783	0.8737835740511241
OG0000005_x08	33	102	2338	constrained	0.30624465355004277	0.8259565798491055
OG0000005_x09	30	77	3739	accelerated	0.06367041198501877	0.6420048511480693
OG0000005_x10	26	91	3739	constrained	0.09572192513368984	0.6585466130729942
OG0000006_x00	33	93	2000	accelerated	0.981	0.9967901668129938
OG0000006_x01	25	86	2338	accelerated	0.2848588537211292	0.8167051528652027
OG0000006_x02	27	64	2000	accelerated	0.706	0.9415743918053777
OG0000006_x03	34	99	2845	accelerated	0.21518987341772156	0.7705114202540351
OG0000006_x04	35	96	2000	accelerated	0.5860000000000001	0.9136021553659633
OG0000006_x05	34	97	3739	constrained	0.07700534759358289	0.6463236910030293
OG0000006_x06	31	94	2000	accelerated	0.681	0.9367797147385103
OG0000006_x07	36	97	2000	constrained	0.511	0.8908076987447698
OG0000007_x00	34	103	2338	accelerated	0.3798118049615056	0.8522446705038867
OG0000007_x02	35	104	3739	constrained	0.11122994652406418	0.6735878622061934
OG0000010_x00	24	65	18276	accelerated	0.0056905230903917525	0.4059759486953458
OG0000010_x04	32	83	2845	accelerated	0.1533052039381153	0.7199400379708787
OG0000013_x00	21	75	2338	accelerated	0.42343883661248927	0.8706156577488527
OG0000014_x00	24	86	11323	accelerated	0.009185656244479756	0.4368849106963522
OG0000014_x01	33	88	2338	constrained	0.31907613344739094	0.8306665848507933
OG0000014_x02	28	76	2000	accelerated	0.974	0.9949185054427773
OG0000014_x03	30	77	2338	accelerated	0.5055603079555175	0.8907165371557292
OG0000016_x00	27	85	2338	accelerated	0.36698032506415745	0.849248403880974
OG0000017_x00	33	91	7182	constrained	0.020328599275967696	0.5228214569345173
OG0000018_x01	29	69	2000	accelerated	0.731	0.9474982578397212
OG0000018_x02	30	80	2845	accelerated	0.1392405063291139	0.7126924392747176
OG0000018_x03	29	80	2000	accelerated	0.8	0.9645560828799631
OG0000019_x00	26	83	7182	accelerated	0.02506265664160401	0.534943917169974
OG0000019_x01	26	70	2000	accelerated	0.972	0.9949245283018867
OG0000021_x00	28	95	2000	accelerated	0.503	0.891180132675625
OG0000021_x01	26	78	2000	accelerated	0.937	0.9915464797317892
OG0000021_x04	31	92	2000	accelerated	0.92	0.9913842333954067
OG0000021_x05	33	97	2338	accelerated	0.4841745081266039	0.8856975196077812
OG0000022_x00	34	98	2000	accelerated	0.596	0.9171127197518096
OG0000022_x01	32	79	2000	constrained	0.592	0.9147414330218069
OG0000022_x02	23	93	2000	accelerated	0.558	0.9027847157502331
OG0000022_x03	28	73	2000	constrained	0.792	0.9621497550734779
OG0000022_x04	21	65	2845	accelerated	0.23628691983122363	0.7790960927388495
OG0000022_x06	19	56	2000	constrained	0.727	0.9478573037927149
OG0000022_x07	31	102	2845	accelerated	0.18776371308016881	0.7481816508963421
OG0000026_x00	33	87	2000	accelerated	0.614	0.922860606060606
OG0000026_x01	24	75	2000	constrained	0.526	0.8934794520547945
OG0000026_x02	29	93	2845	accelerated	0.22784810126582278	0.778119941896659
OG0000026_x03	33	98	2000	constrained	0.535	0.8938979788257941
OG0000026_x04	31	97	2338	constrained	0.29426860564585117	0.82174310895635
OG0000026_x05	29	92	2000	accelerated	0.959	0.9943205255823213
OG0000026_x06	33	100	3739	constrained	0.09037433155080214	0.6541619440119215
OG0000027_x00	34	85	2338	accelerated	0.47476475620188197	0.8852756356245618
OG0000028_x01	32	84	2000	accelerated	0.888	0.981786222269398
OG0000030_x00	35	105	7182	accelerated	0.8326371484266222	0.9686974799521608
OG0000030_x02	36	105	100198	accelerated	0.19311762709834523	0.7530936742255201
OG0000031_x01	30	85	2000	accelerated	0.903	0.9864339800734139
OG0000031_x02	24	75	2000	accelerated	0.862	0.9747684290522203
OG0000032_x00	30	85	2000	accelerated	0.569	0.9080288034318982
OG0000033_x00	32	100	5001	constrained	0.047181127548980406	0.5949620151939224
OG0000033_x01	27	85	2845	constrained	0.13914265635980325	0.7132430652774165
OG0000033_x03	21	69	2000	accelerated	0.538	0.8948910891089109
OG0000033_x04	33	102	11323	constrained	0.007947721653126103	0.43570246704716575
OG0000034_x00	26	94	2000	constrained	0.717	0.9455902760192454
OG0000034_x01	34	95	52366	accelerated	0.0016804797005690597	0.4269238185640812
OG0000034_x02	35	101	2000	accelerated	0.862	0.974662613981763
OG0000034_x04	31	97	2338	constrained	0.3823781009409752	0.8526761505889954
OG0000034_x05	34	99	2845	constrained	0.151791988756149	0.7183395524234657
OG0000035_x01	26	87	2000	accelerated	0.957	0.9939288064612622
OG0000037_x00	28	88	2000	accelerated	0.6950000000000001	0.9385608712563206
OG0000037_x01	26	85	2000	accelerated	0.967	0.993418680343229
OG0000037_x02	33	97	2338	constrained	0.40718562874251496	0.8653836990373467
OG0000037_x03	35	92	2845	constrained	0.1651440618411806	0.730730904051715
OG0000037_x04	21	85	2338	accelerated	0.28828058169375537	0.8181827081531761
OG0000039_x00	24	53	2338	constrained	0.30025662959794697	0.8260626132837338
OG0000039_x01	29	84	3739	constrained	0.12085561497326203	0.6897710057871218
OG0000039_x02	27	54	2338	accelerated	0.47733105218135163	0.8856217028003133
OG0000039_x03	32	78	2000	accelerated	0.947	0.9931486105517519
OG0000041_x00	28	53	2000	constrained	0.789	0.9619833782043778
OG0000041_x01	26	90	2338	accelerated	0.4756201881950385	0.8852858971121373
OG0000041_x02	29	62	2000	accelerated	0.731	0.9473803658081373
OG0000043_x03	32	103	2845	accelerated	0.23347398030942335	0.7801940901196515
OG0000043_x04	33	99	5001	accelerated	0.04039999999999999	0.5812243093922651
OG0000043_x05	33	96	5001	accelerated	0.05359999999999998	0.5996751879699246
OG0000044_x00	34	82	2000	accelerated	0.5369999999999999	0.8942273381294962
OG0000044_x01	30	75	2000	constrained	0.645	0.9312891599667315
OG0000044_x02	24	53	2338	constrained	0.37553464499572287	0.8508959891832606
OG0000044_x03	34	95	7182	constrained	0.015873015873015872	0.5182863113897596
OG0000046_x00	23	69	2338	accelerated	0.25577416595380664	0.7988436919264917
OG0000050_x00	35	102	2000	accelerated	0.565	0.9067858243451462
OG0000054_x00	19	75	2338	constrained	0.4020530367835757	0.8647087406850555
OG0000054_x03	24	84	2000	accelerated	0.965	0.9941093858174266
OG0000054_x04	31	92	3739	constrained	0.07112299465240642	0.6475674058561759
OG0000055_x01	30	78	2338	constrained	0.47818648417450815	0.8859463570191528
OG0000055_x02	36	86	3739	constrained	0.06737967914438503	0.651045211473019
OG0000058_x00	28	102	3739	constrained	0.10374331550802139	0.6617209885680041
OG0000058_x01	27	67	5001	constrained	0.03438624550179928	0.5776889244302278
OG0000058_x02	32	95	2000	constrained	0.678	0.936238631844094
OG0000059_x00	32	82	2845	constrained	0.22628250175685172	0.7758257203092058
OG0000059_x03	30	95	18276	constrained	0.004486758590501204	0.402879978264315
OG0000060_x02	31	100	2000	accelerated	0.964	0.9943576945929886
OG0000060_x03	35	102	2000	accelerated	0.994	0.9991800810654314
OG0000061_x01	26	66	2000	constrained	0.728	0.9479744968121016
OG0000063_x00	29	97	2845	accelerated	0.139943741209564	0.7127892461803513
OG0000063_x01	25	79	3739	accelerated	0.0898876404494382	0.6538195970121148
OG0000063_x03	27	93	2338	constrained	0.31907613344739094	0.830459021986013
OG0000064_x00	35	101	2338	accelerated	0.49443969204448246	0.890863835380614
OG0000064_x01	33	103	2845	accelerated	0.12517580872011247	0.6998557292692923
OG0000064_x03	35	101	2338	accelerated	0.30282292557741664	0.8239821297843186
OG0000065_x00	33	104	2000	constrained	0.746	0.9500349675999511
OG0000065_x02	36	104	2338	accelerated	0.5534644995722839	0.9013268023053329
OG0000067_x02	21	86	2845	accelerated	0.15119549929676512	0.7181269132125424
OG0000067_x03	30	69	2000	accelerated	0.812	0.9678214898729833
OG0000068_x01	32	104	2000	accelerated	0.93	0.9920000000000001
OG0000068_x02	35	102	2000	constrained	0.586	0.9145603835780641
OG0000068_x03	29	96	2845	accelerated	0.23558368495077353	0.7797393271201961
OG0000069_x00	33	87	18276	constrained	0.004377325454147516	0.3964714950469611
OG0000069_x02	18	61	5001	constrained	0.055977608956417436	0.6042101294197347
OG0000070_x00	35	100	2000	accelerated	0.798	0.9638181818181819
OG0000070_x01	35	100	2000	accelerated	0.952	0.993789536981359
OG0000070_x03	30	73	3739	constrained	0.09518716577540107	0.658346293968511
OG0000071_x01	32	92	167828	constrained	0.0002860071025097123	0.29790499797411635
OG0000071_x03	36	100	2000	accelerated	0.983	0.9969744888023369
OG0000072_x00	36	95	2000	accelerated	0.938	0.9914966511061497
OG0000072_x01	24	86	3739	accelerated	0.0898876404494382	0.6533633376980797
OG0000072_x02	32	88	2338	constrained	0.2968349016253208	0.8229524448574238
OG0000072_x03	27	73	7182	accelerated	0.023948760790866053	0.5330134452941471
OG0000073_x00	23	80	2000	accelerated	0.565	0.9066461254044059
OG0000073_x01	26	87	2338	accelerated	0.3378956372968349	0.8427971642921054
OG0000073_x03	34	92	2000	accelerated	0.954	0.993885177035407
OG0000074_x00	23	81	2000	constrained	0.836	0.9686068965517242
OG0000074_x01	23	95	2845	accelerated	0.16104078762306606	0.7270918265634401
OG0000074_x02	30	75	2338	constrained	0.4704875962360992	0.8869862085783184
OG0000076_x00	32	99	2338	accelerated	0.41060735671514115	0.8643666587600869
OG0000076_x01	28	55	2338	accelerated	0.4080410607356715	0.864907547542278
OG0000077_x00	27	84	3739	accelerated	0.1059390048154093	0.6683589788960044
OG0000077_x01	35	83	2338	constrained	0.2728828058169376	0.8093244035846303
OG0000077_x03	33	101	3739	accelerated	0.1043338683788122	0.6618401784614543
OG0000078_x01	33	96	2000	accelerated	0.675	0.9363164202956452
OG0000079_x01	26	70	2338	constrained	0.3806672369546621	0.8525112750203742
OG0000079_x02	34	94	2000	constrained	0.764	0.9544044135284242
OG0000080_x00	33	96	2000	constrained	0.529	0.8930411669367909
OG0000080_x01	26	67	5001	accelerated	0.056400000000000006	0.605007621009269
OG0000080_x02	19	62	5001	accelerated	0.06000000000000005	0.6175494071146251
OG0000082_x01	21	63	3739	accelerated	0.115569823434992	0.6781832568444376
OG0000082_x02	32	101	2338	accelerated	0.39948674080410607	0.8613235131888984
OG0000083_x00	24	80	2000	constrained	0.706	0.9414538471386507
OG0000083_x01	28	92	2338	constrained	0.40633019674935844	0.8651544009283151
OG0000083_x03	34	103	2338	accelerated	0.34644995722840033	0.8459031304479648
OG0000084_x01	19	86	2000	accelerated	0.821	0.9679157894736842
OG0000085_x01	31	93	2000	constrained	0.629	0.9266851485148514
OG0000085_x02	23	89	2845	constrained	0.16444132115249474	0.7307255977493111
OG0000085_x03	34	105	2338	constrained	0.7082976903336184	0.9405442048081297
OG0000086_x00	30	78	2338	constrained	0.3712574850299401	0.8508290349993083
OG0000086_x01	27	85	2338	constrained	0.3738237810094098	0.8501634286013127
OG0000086_x02	29	92	2000	constrained	0.587	0.9140666766332786
OG0000088_x00	33	92	2000	constrained	0.656	0.9329459311851448
OG0000088_x01	34	104	2338	accelerated	0.4319931565440548	0.8723615196903597
OG0000088_x02	24	75	5001	accelerated	0.06240000000000001	0.6372141176470589
OG0000088_x03	36	105	100198	constrained	0.023892692468911556	0.5329042500132393
OG0000089_x01	28	73	2845	accelerated	0.20112517580872014	0.7568351991414844
OG0000089_x02	35	100	2338	constrained	0.2506415739948674	0.7956972370407007
OG0000091_x00	19	63	2000	accelerated	0.864	0.9757588637102894
OG0000093_x01	30	91	7182	constrained	0.025898078529657476	0.5331114347132654
OG0000094_x00	31	95	2845	constrained	0.23330990864371048	0.7816519808404273
OG0000094_x01	19	80	2338	accelerated	0.4961505560307955	0.8910179640718562
OG0000094_x02	32	99	2000	constrained	0.594	0.9155229357798165
OG0000094_x03	33	97	2000	constrained	0.617	0.9236378269617705
OG0000096_x00	36	103	2000	constrained	0.569	0.9078897058823528
OG0000096_x01	31	87	2338	accelerated	0.4080410607356715	0.8647315744908961
OG0000096_x02	20	72	2000	constrained	0.72	0.9458342792281498
OG0000097_x01	32	83	2000	constrained	0.546	0.897732596685083
OG0000098_x02	24	84	5001	constrained	0.05437824870051979	0.5987355586306704
OG0000098_x03	33	100	3739	constrained	0.0732620320855615	0.643963988357138
OG0000101_x00	27	76	2000	constrained	0.63	0.9272403560830861
OG0000101_x01	36	100	3739	constrained	0.10641711229946524	0.669348213593738
OG0000102_x00	24	73	2338	constrained	0.3515825491873396	0.8461376692087176
OG0000103_x00	21	76	2338	accelerated	0.30025662959794697	0.8258444821474031
OG0000104_x02	29	93	5001	constrained	0.052778888444622155	0.6008141005892725
OG0000106_x00	21	78	2000	accelerated	0.9359999999999999	0.9918990741682776
OG0000106_x01	19	75	2845	accelerated	0.19338959212376938	0.75274513884947
OG0000106_x03	23	87	2338	accelerated	0.4833190761334474	0.8856881592199135
OG0000108_x00	32	99	2000	constrained	0.559	0.9025800651061852
OG0000109_x01	26	86	2000	accelerated	0.779	0.9589958633731238
OG0000109_x02	25	94	18276	accelerated	0.0076603195447580985	0.42897789450645357
OG0000109_x03	30	64	2000	constrained	0.738	0.9485449160908194
OG0000110_x00	31	99	2000	accelerated	0.504	0.8917384066587396
OG0000110_x02	21	95	2000	accelerated	0.505	0.8910858885312553
OG0000111_x02	35	96	2000	constrained	0.662	0.9329443918278989
OG0000112_x00	23	67	2000	accelerated	0.603	0.9174478527607361
OG0000113_x00	32	95	7182	accelerated	0.018657755499860817	0.5210165718138078
OG0000113_x01	27	64	5001	accelerated	0.03920000000000001	0.5799818181818184
OG0000113_x02	33	98	2845	constrained	0.2326071679550246	0.7825698518796952
OG0000114_x00	24	96	2000	accelerated	0.854	0.9721599999999999
OG0000114_x02	34	96	2338	accelerated	0.46193327630453374	0.8847916524435497
OG0000115_x00	31	99	2000	constrained	0.577	0.9115777339602608
OG0000115_x02	35	104	2000	constrained	0.748	0.9504901793339026
OG0000116_x02	21	72	11323	constrained	0.011833274461321088	0.4616306621315373
OG0000117_x00	29	89	2338	constrained	0.2797262617621899	0.8152290829644572
OG0000118_x00	32	100	2338	accelerated	0.2540633019674936	0.798528471120523
OG0000118_x01	36	105	100198	accelerated	0.33098465039222336	0.8384085891258265
OG0000119_x00	32	97	2338	constrained	0.25748502994011974	0.799393165978029
OG0000120_x00	35	101	2338	accelerated	0.3601368691189051	0.8484925647461016
OG0000120_x01	24	83	2845	constrained	0.21714687280393535	0.7716826431681305
OG0000120_x02	36	103	2000	accelerated	0.746	0.949918826405868
OG0000122_x00	24	57	2000	accelerated	0.92	0.9912816799420711
OG0000122_x01	29	67	3739	accelerated	0.1075441412520064	0.6711682296470334
OG0000123_x00	35	92	2338	constrained	0.40804106073567153	0.8638527822403973
OG0000123_x01	34	94	2000	accelerated	0.764	0.9542899628252789
OG0000124_x00	28	61	2338	constrained	0.3165098374679213	0.8287497403383277
OG0000124_x01	18	77	2000	accelerated	0.5740000000000001	0.9102898903775883
OG0000126_x00	25	90	5001	accelerated	0.04600000000000004	0.5871764705882359
OG0000126_x02	35	88	2845	accelerated	0.13502109704641352	0.7092182283587711
OG0000127_x01	32	98	2000	accelerated	0.587	0.9139300448430493
OG0000127_x02	34	102	2000	constrained	0.525	0.8929457870672763
OG0000128_x01	33	99	3739	constrained	0.0732620320855615	0.6434210170347457
OG0000128_x02	35	97	3739	accelerated	0.07009095773140717	0.6449358796204391
OG0000130_x00	27	89	2338	constrained	0.43028229255774164	0.8731385854824542
OG0000130_x02	33	80	2845	accelerated	0.19620253164556967	0.7532788682713799
OG0000131_x00	34	77	5001	constrained	0.05557776889244302	0.6017651151597573
OG0000133_x01	31	86	2000	constrained	0.84	0.9685012176223158
OG0000133_x02	36	102	2845	constrained	0.23682361208713984	0.7796317141275754
OG0000136_x00	34	94	2000	accelerated	0.89	0.9823291300201334
OG0000136_x01	32	92	2000	accelerated	0.935	0.9918484570730218
OG0000137_x00	32	99	2338	accelerated	0.49786142001710865	0.891324261068787
OG0000137_x01	26	57	2000	accelerated	0.654	0.9327761194029851
OG0000137_x02	28	90	2000	accelerated	0.872	0.9782177705977383
OG0000138_x00	35	100	2000	constrained	0.77	0.955027387473208
OG0000139_x02	33	83	2000	accelerated	0.978	0.9956844883198124
OG0000140_x00	31	74	11323	constrained	0.009007417873542917	0.44047542052029587
OG0000140_x01	29	94	2338	accelerated	0.3772455089820359	0.850885496222799
OG0000140_x02	33	98	2338	constrained	0.2643284858853721	0.8022277124073531
OG0000141_x00	18	83	2000	accelerated	0.5720000000000001	0.9098888210140501
OG0000141_x01	36	102	2845	constrained	0.21503865073787773	0.7712956563656111
OG0000141_x02	35	99	2000	constrained	0.662	0.9328181818181819
OG0000142_x00	35	88	2000	constrained	0.887	0.9815140762774885
OG0000142_x01	29	84	2845	constrained	0.1482782853127196	0.7173556060461158
OG0000143_x00	33	76	2000	accelerated	0.506	0.8910390532544379
OG0000143_x01	20	83	2338	accelerated	0.44653550042771595	0.877568636312281
OG0000144_x01	29	86	2000	accelerated	0.876	0.9794349506225847
OG0000145_x01	20	59	2845	constrained	0.1377371749824315	0.7127026401475441
OG0000146_x00	33	90	2338	accelerated	0.43798118049615054	0.8768041468475695
OG0000146_x02	33	97	5001	constrained	0.045181927229108354	0.5904830037871928
OG0000148_x01	36	104	3739	constrained	0.509090909090909	0.8885205946868144
OG0000148_x02	35	101	2338	accelerated	0.3182207014542344	0.8296838113510152
OG0000149_x00	23	96	2845	accelerated	0.2215189873417721	0.7747957596211881
OG0000149_x01	27	83	2000	constrained	0.769	0.9548103468828228
OG0000150_x01	35	101	2338	constrained	0.35243798118049613	0.8468267617015104
OG0000151_x01	30	76	2845	constrained	0.20098383696416022	0.7573978458099467
OG0000151_x02	21	56	2000	accelerated	0.848	0.9705271948137567
OG0000151_x03	21	74	3739	constrained	0.12459893048128343	0.6996347492684896
OG0000152_x00	31	85	2845	constrained	0.21925509486999298	0.7728463851661073
OG0000152_x02	24	91	2000	constrained	0.579	0.9129373297002724
OG0000154_x00	29	84	2000	constrained	0.827	0.9681951219512194
OG0000156_x02	33	88	3739	accelerated	0.08079186730872123	0.6513375308727867
OG0000157_x01	29	100	2000	constrained	0.702	0.941180589522461
OG0000157_x02	35	102	2000	constrained	0.561	0.9038477958236659
OG0000158_x00	23	66	2845	accelerated	0.22995780590717296	0.7807172445662038
OG0000158_x01	24	62	2000	accelerated	0.938	0.9913960426179603
OG0000158_x02	26	68	2845	constrained	0.1398453970484891	0.713684299684989
OG0000159_x00	30	97	2000	constrained	0.576	0.9119343365253078
OG0000159_x01	25	83	2000	constrained	0.749	0.9494443227455276
OG0000159_x02	36	96	2338	accelerated	0.330196749358426	0.8386562646470045
OG0000160_x00	27	86	30346	constrained	0.0021749159691557374	0.39743727604782736
OG0000160_x01	22	81	2338	accelerated	0.47048759623609926	0.8861842318978679
OG0000161_x00	28	87	2000	accelerated	0.736	0.9481974025974025
OG0000162_x01	34	96	2000	constrained	0.779	0.9588825336799811
OG0000163_x02	35	102	2000	accelerated	0.914	0.9894225732695905
OG0000164_x00	31	92	18276	constrained	0.004815057999562267	0.4179470343620048
OG0000164_x02	33	85	2000	constrained	0.542	0.8949701965757769
OG0000166_x00	23	71	2845	accelerated	0.14767932489451474	0.7177918096599466
OG0000166_x01	36	101	2000	accelerated	0.735	0.94808173374613
OG0000166_x02	33	102	3739	accelerated	0.08560727661851253	0.6522936307669543
OG0000167_x00	30	95	2338	constrained	0.3917878528656972	0.8567840175202817
OG0000167_x01	30	90	2000	constrained	0.628	0.9263911627248265
OG0000167_x02	23	52	7182	accelerated	0.01893622946254525	0.5204215463901618
OG0000168_x00	20	63	2338	accelerated	0.3481608212147135	0.8472997929374896
OG0000168_x01	31	84	2000	constrained	0.695	0.9388043055375438
OG0000170_x00	26	76	2338	constrained	0.3028229255774166	0.8252756653098825
OG0000170_x01	30	95	2845	constrained	0.20801124385101896	0.7642487181489289
OG0000170_x02	27	78	2338	accelerated	0.32420872540633017	0.8344349107566926
OG0000171_x00	34	100	7182	constrained	0.015873015873015872	0.5166666666666666
OG0000171_x01	34	102	2845	constrained	0.13633169360505973	0.7110820834202816
OG0000172_x00	33	86	2000	accelerated	0.909	0.988117720726362
OG0000172_x01	36	104	3739	constrained	0.4197860962566845	0.8680746433610534
OG0000173_x00	36	100	2000	accelerated	0.964	0.9942592335874838
OG0000174_x02	35	101	3739	constrained	0.10695187165775401	0.6694775812422871
OG0000175_x00	31	96	2000	accelerated	0.875	0.9791577137945853
OG0000175_x01	21	83	2845	accelerated	0.20042194092827004	0.7555537230216651
OG0000176_x00	29	100	2338	accelerated	0.41488451668092385	0.8653258161290555
OG0000176_x02	32	101	5001	accelerated	0.03359999999999996	0.5737337704918026
OG0000178_x00	25	78	5001	accelerated	0.04920000000000002	0.5931333333333336
OG0000178_x01	24	79	2338	accelerated	0.2737382378100941	0.8107072746744214
OG0000179_x00	29	89	2000	accelerated	0.857	0.9732350632359356
OG0000179_x01	22	77	2000	accelerated	0.881	0.980709201667201
OG0000179_x02	28	99	7182	constrained	0.023670286828181564	0.5359776252224765
OG0000180_x00	28	83	2338	accelerated	0.35072711719418304	0.8478008012751475
OG0000180_x02	35	98	2338	constrained	0.47476475620188197	0.8851171828528374
OG0000181_x00	23	75	2845	constrained	0.21714687280393535	0.771419449906477
OG0000181_x02	32	80	2845	constrained	0.1314125087842586	0.7066560100654815
OG0000181_x03	36	98	2000	accelerated	0.881	0.9806044026501388
OG0000182_x02	36	104	7182	constrained	0.44388749651907544	0.8779969927350341
OG0000183_x00	36	103	2338	accelerated	0.9247219846022241	0.9914466486481489
OG0000183_x01	34	91	2338	accelerated	0.4884516680923866	0.8868245729214396
OG0000183_x02	36	103	2338	constrained	0.49101796407185627	0.8888500371519734
OG0000184_x00	32	95	2845	accelerated	0.2419127988748242	0.7820495695469177
OG0000184_x01	33	89	2338	constrained	0.3627031650983747	0.8489699253179036
OG0000184_x02	32	101	3739	constrained	0.12085561497326203	0.689393256057775
OG0000185_x00	30	92	11323	accelerated	0.01006889242183362	0.446287589216251
OG0000186_x00	25	91	2338	accelerated	0.5115483319076133	0.8901248622034246
OG0000186_x02	28	96	3739	constrained	0.0893048128342246	0.6546086773267301
OG0000188_x02	28	54	2845	accelerated	0.13361462728551332	0.7082595205119118
OG0000190_x00	36	104	7182	accelerated	0.8546365914786967	0.972247131590444
OG0000190_x01	34	103	2845	accelerated	0.1708860759493671	0.7333948772511776
OG0000190_x02	36	101	2000	accelerated	0.5409999999999999	0.8951637807783955
OG0000191_x01	23	65	2338	accelerated	0.4516680923866553	0.8803470902506364
OG0000192_x00	34	104	2000	constrained	0.807	0.9673969386580736
OG0000193_x00	26	88	2000	accelerated	1.0	1.00019e+16
OG0000193_x01	34	100	2338	constrained	0.39948674080410607	0.8611452591505729
OG0000195_x00	34	83	2000	accelerated	0.948	0.9932972537974047
OG0000195_x01	33	92	2338	accelerated	0.35928143712574845	0.8503238920931142
OG0000195_x02	36	103	30346	constrained	0.23337507414486258	0.7803642928709114
OG0000196_x00	35	87	3739	constrained	0.07647058823529412	0.6470492664978259
OG0000196_x02	36	103	3739	constrained	0.5957219251336898	0.9168202677589411
OG0000198_x00	32	97	2338	accelerated	0.25235243798118046	0.7972408231762135
OG0000198_x01	30	93	2000	accelerated	0.866	0.9760069249080285
OG0000199_x02	31	73	2338	constrained	0.41317365269461076	0.8643536385754299
OG0000200_x00	33	93	2000	constrained	0.519	0.8913279472382524
OG0000200_x01	35	100	2338	accelerated	0.3772455089820359	0.8507012819997588
OG0000200_x02	34	104	3739	constrained	0.06524064171122995	0.646571383505396
OG0000201_x00	33	102	2000	accelerated	0.513	0.8904195967338777
OG0000201_x01	31	96	2000	constrained	0.695	0.9386825726141079
OG0000201_x02	36	102	2338	constrained	0.30966638152266895	0.8270474435743896
OG0000203_x00	31	94	2000	constrained	0.729	0.9472634730538922
OG0000204_x00	34	102	2338	accelerated	0.25577416595380664	0.7986042303881444
OG0000205_x00	30	95	2000	constrained	0.552	0.900913820119085
OG0000205_x01	32	99	2000	accelerated	0.606	0.9181230545454545
OG0000206_x00	25	88	2845	constrained	0.18271257905832747	0.7454501462873243
OG0000206_x01	36	103	2845	accelerated	0.20323488045007032	0.7576573066456451
OG0000207_x00	35	92	2000	constrained	0.718	0.9452335692618807
OG0000207_x01	36	102	2000	accelerated	0.999	0.9999600230636172
OG0000207_x02	33	104	2000	accelerated	0.976	0.9953021343254357
OG0000209_x00	32	100	2000	accelerated	0.527	0.8932842961757527
OG0000209_x01	33	101	2338	accelerated	0.3421727972626176	0.8451676206515119
OG0000209_x02	35	103	2845	constrained	0.14968376669009137	0.7184820801124386
OG0000210_x01	35	103	2000	accelerated	0.886	0.9813458102934922
OG0000211_x01	33	102	2000	accelerated	0.977	0.9956395656002347
OG0000211_x02	35	103	2000	constrained	0.558	0.9026445100170835
OG0000212_x01	31	101	2000	accelerated	0.661	0.9334295010845988
OG0000213_x00	33	94	2000	accelerated	0.913	0.9895741935483872
OG0000213_x02	35	105	18276	accelerated	0.027796016633836684	0.5302624711685767
OG0000215_x00	33	82	3739	accelerated	0.11289459604066343	0.6758104094020404
OG0000216_x02	35	100	3739	constrained	0.08181818181818182	0.6540431172817973
OG0000217_x00	35	101	2000	accelerated	0.781	0.9591906614785993
OG0000217_x02	32	92	2845	accelerated	0.14416315049226447	0.7143688751319823
OG0000218_x01	33	101	2338	constrained	0.378956372968349	0.8517931767022708
OG0000218_x02	34	90	2000	accelerated	0.638	0.9302082866741321
OG0000219_x01	21	53	2845	constrained	0.1848208011243851	0.7470288958135798
OG0000220_x00	34	94	2338	accelerated	0.4798973481608212	0.8853366593062546
OG0000220_x01	34	98	2845	accelerated	0.16174402250351616	0.7271151223118794
OG0000220_x02	35	101	2000	accelerated	0.8089999999999999	0.9682344019303688
OG0000221_x00	29	66	2000	accelerated	0.5680000000000001	0.9074061349693252
OG0000221_x01	36	103	2845	constrained	0.5073787772312017	0.8894071598182762
OG0000221_x02	35	101	2000	accelerated	0.972	0.9948267662375945
OG0000222_x00	34	104	3739	accelerated	0.06367041198501877	0.6407642620637252
OG0000222_x01	30	96	2000	accelerated	0.896	0.983843137254902
OG0000222_x02	36	104	5001	accelerated	0.18120000000000003	0.7445282840236688
OG0000223_x00	29	87	2000	accelerated	0.74	0.9481904293271005
OG0000223_x02	35	103	2000	accelerated	0.871	0.9776224137931033
OG0000225_x00	26	93	2338	accelerated	0.48674080410607357	0.8858801704645924
OG0000226_x00	35	92	7182	constrained	0.025341130604288498	0.5343182517697753
OG0000227_x00	34	100	2000	accelerated	0.656	0.9328185665529011
OG0000227_x01	34	91	2000	accelerated	0.565	0.9065064695009241
OG0000227_x02	33	102	2338	accelerated	0.3575705731394354	0.8491689671273049
OG0000228_x01	25	74	2000	accelerated	0.993	0.9991391035548686
OG0000229_x00	35	95	2000	accelerated	0.601	0.9172184615384615
OG0000229_x01	33	88	52366	constrained	0.001527708818699156	0.41875302777816864
OG0000229_x02	35	103	2000	accelerated	0.509	0.8895543624161073
OG0000233_x00	18	66	2338	accelerated	0.28828058169375537	0.8179598308150793
OG0000233_x01	19	75	2845	accelerated	0.21800281293952184	0.7710415278703088
OG0000233_x02	36	102	2338	constrained	0.49016253207869975	0.8882277199254934
OG0000234_x00	23	78	2338	accelerated	0.3815226689478186	0.8524110080996308
OG0000234_x02	36	101	11323	constrained	0.010596962204168139	0.44869088747404606
OG0000235_x01	32	97	2000	accelerated	0.977	0.995542163960086
OG0000235_x02	34	104	2000	constrained	0.827	0.9680863115306809
OG0000236_x00	23	89	2000	accelerated	0.918	0.9910746268656717
OG0000236_x01	32	103	2000	accelerated	0.646	0.9310552096305521
OG0000236_x02	34	96	3739	constrained	0.12245989304812835	0.6936064415385018
OG0000237_x02	30	78	2845	accelerated	0.1715893108298172	0.7342950951534002
OG0000239_x00	35	97	2000	constrained	0.779	0.9587692307692308
OG0000239_x01	26	96	2338	accelerated	0.3738237810094097	0.8510925689604397
OG0000239_x02	36	101	7182	constrained	0.021164021164021163	0.5236210081815782
OG0000240_x00	30	84	2000	accelerated	0.972	0.9947290233837688
OG0000240_x01	36	96	3739	constrained	0.11336898395721925	0.6759309312526594
OG0000243_x00	28	87	2000	accelerated	0.589	0.9136297840655249
OG0000243_x01	32	94	2000	accelerated	0.892	0.9829741853575963
OG0000243_x02	34	93	2000	accelerated	0.901	0.9860071443580585
OG0000244_x00	35	97	2338	accelerated	0.4533789563729683	0.8808795391868752
OG0000244_x01	34	102	2000	constrained	0.621	0.9247085060757685
OG0000244_x02	27	70	2338	accelerated	0.2583404619332763	0.8001410203678281
OG0000245_x01	18	85	2338	accelerated	0.36698032506415745	0.8490597658525686
OG0000246_x00	34	92	2338	constrained	0.2831479897348161	0.8156165545016163
OG0000246_x01	36	104	5001	constrained	0.3714514194322271	0.8490318158450905
OG0000247_x01	31	94	2000	constrained	0.57	0.9086501377410469
OG0000248_x00	27	93	2338	accelerated	0.4721984602224123	0.8857228816273449
OG0000248_x02	34	104	2338	constrained	0.3721129170230967	0.8503572057289546
OG0000250_x00	27	100	5001	accelerated	0.05400000000000005	0.5970955414012744
OG0000250_x01	36	101	2000	accelerated	0.536	0.8941345291479822
OG0000250_x02	34	101	2000	accelerated	0.878	0.9794632108814394
OG0000251_x00	27	91	2845	accelerated	0.15963431786216598	0.7254585754154977
OG0000251_x01	36	103	7182	constrained	0.015873015873015872	0.5150571131879542
OG0000251_x02	36	101	7182	constrained	0.025341130604288498	0.5332388209581193
OG0000252_x01	29	95	5001	constrained	0.03878448620551779	0.5821026056436215
OG0000253_x00	27	87	2338	constrained	0.4388366124893071	0.8761591251080358
OG0000256_x00	19	76	2000	accelerated	0.5820000000000001	0.9132437481169028
OG0000257_x00	32	88	2000	constrained	0.771	0.955471267102915
OG0000257_x01	33	93	2000	constrained	0.853	0.9717650661708411
OG0000257_x02	34	102	2338	accelerated	0.25919589392643283	0.8004104450452785
OG0000258_x00	34	91	2000	constrained	0.564	0.9060185070943861
OG0000258_x01	34	97	2000	constrained	0.656	0.9326912366912368
OG0000258_x02	35	102	2338	constrained	0.2985457656116339	0.8244042138416697
OG0000260_x00	19	59	2000	accelerated	0.734	0.9482009177725412
OG0000260_x01	28	87	2338	constrained	0.4739093242087254	0.8851066022876248
OG0000260_x02	33	97	2000	accelerated	0.9410000000000001	0.9920502024291498
OG0000261_x00	27	92	2000	accelerated	0.942	0.9923009708737863
OG0000261_x01	21	82	2000	accelerated	0.769	0.9546965435041717
OG0000262_x00	35	103	5001	accelerated	0.041200000000000014	0.5822784260515605
OG0000262_x01	31	89	2000	accelerated	0.635	0.9292160719303175
OG0000262_x02	36	103	2845	constrained	0.7097680955727337	0.9416564110922933
OG0000263_x01	36	99	2000	accelerated	0.665	0.9341389076196899
OG0000263_x02	32	90	2000	accelerated	0.6579999999999999	0.9337504087193459
OG0000264_x02	34	96	2338	accelerated	0.27202737382378106	0.8081680335848556
OG0000265_x00	27	82	2000	accelerated	0.687	0.9369899175068744
OG0000265_x01	34	96	2000	accelerated	0.98	0.9966490919742238
OG0000267_x00	35	92	2845	accelerated	0.18143459915611815	0.7440247184291837
OG0000267_x01	31	93	2338	accelerated	0.47476475620188197	0.8849587867929137
OG0000267_x02	35	102	2845	accelerated	0.23347398030942335	0.7799438675121725
OG0000269_x00	21	62	2000	constrained	0.562	0.9047591962905719
OG0000271_x00	33	102	2338	accelerated	0.35585970915312237	0.8491717595736363
OG0000271_x01	29	86	2338	constrained	0.32848588537211293	0.8375786981728098
OG0000271_x02	35	105	7182	accelerated	0.6961849067112225	0.9391868913747045
OG0000272_x00	28	86	2000	accelerated	0.6719999999999999	0.9358941034897713
OG0000272_x01	35	103	2000	accelerated	0.722	0.9463133257833144
OG0000274_x00	34	95	2000	accelerated	0.872	0.978112427309929
OG0000274_x01	29	71	2000	accelerated	0.874	0.9791958696353663
OG0000275_x01	35	101	2338	accelerated	0.33105218135158254	0.8383757648816152
OG0000276_x00	27	59	2000	accelerated	0.926	0.9914901315789474
OG0000276_x01	34	101	2338	accelerated	0.34302822925577414	0.8448763385973382
OG0000277_x00	26	70	2338	accelerated	0.3806672369546621	0.8523280180824936
OG0000277_x01	36	104	7182	constrained	0.026455026455026454	0.535059331175836
OG0000277_x02	36	103	2000	constrained	0.698	0.939931221719457
OG0000278_x00	28	78	5001	constrained	0.0351859256297481	0.5808187026298831
OG0000279_x01	33	93	2338	constrained	0.3943541488451668	0.8582517372275924
OG0000279_x02	33	98	2338	constrained	0.38922155688622756	0.853860938611404
OG0000280_x00	28	100	2000	constrained	0.725	0.9472654290015052
OG0000280_x01	32	96	2338	constrained	0.2609067579127459	0.8007085416674017
OG0000280_x02	36	103	11323	constrained	0.008477569763334511	0.428652265315011
OG0000282_x01	29	70	2338	constrained	0.46877673224978617	0.8861666865905213
OG0000283_x00	32	82	2000	constrained	0.643	0.9307237354085603
OG0000283_x01	35	102	2000	constrained	0.672	0.9347692307692308
OG0000283_x02	34	97	2000	accelerated	0.953	0.993837404885863
OG0000284_x00	20	68	2845	constrained	0.21503865073787773	0.7710301501155713
OG0000287_x00	24	96	2000	accelerated	0.522	0.8928
OG0000287_x01	32	94	18276	accelerated	0.005033924272269674	0.40646011798419324
OG0000287_x02	35	100	2000	constrained	0.786	0.9614769230769231
OG0000288_x00	27	52	2000	accelerated	0.5589999999999999	0.9031400651465796
OG0000288_x01	30	67	2000	accelerated	0.976	0.9952046989720998
OG0000289_x01	31	90	5001	constrained	0.03758496601359456	0.5791198313573979
OG0000289_x02	30	101	2338	accelerated	0.2805816937553465	0.8149857563178162
OG0000290_x00	34	91	2000	accelerated	0.7150000000000001	0.9445072923272037
OG0000290_x01	34	91	2338	constrained	0.30196749358426006	0.8240223770431367
OG0000290_x02	35	103	2000	accelerated	0.841	0.9683678974132213
OG0000291_x00	29	84	2000	constrained	0.815	0.9678531524341579
OG0000291_x02	34	105	2000	constrained	0.532	0.89376
OG0000292_x00	32	84	2000	constrained	0.637	0.9301825318940138
OG0000292_x01	34	91	2845	constrained	0.15390021082220662	0.7188451102798674
OG0000292_x02	34	101	2000	accelerated	0.864	0.9756530789245446
OG0000293_x00	27	68	2338	constrained	0.31565440547476475	0.8290106624874306
OG0000294_x00	35	101	11323	constrained	0.009360649947015189	0.43919157589238833
OG0000294_x01	30	72	2338	constrained	0.2797262617621899	0.8150010468573342
OG0000294_x02	28	86	2338	constrained	0.3378956372968349	0.8425953933645756
OG0000295_x00	33	98	2000	accelerated	0.832	0.9689302325581395
OG0000295_x01	24	81	2845	constrained	0.21152494729444835	0.768752215987081
OG0000295_x02	34	103	2845	accelerated	0.13009845288326305	0.7043167802661475
OG0000296_x00	29	75	2338	constrained	0.3627031650983747	0.848779188421629
OG0000296_x01	32	93	2000	accelerated	0.529	0.8928964511424405
OG0000296_x02	34	100	2845	constrained	0.16163035839775122	0.7275461594948042
OG0000297_x02	28	75	2338	constrained	0.4020530367835757	0.8645302293843361
OG0000298_x00	32	101	2000	accelerated	0.966	0.9933711126468555
OG0000299_x00	20	75	2000	accelerated	0.983	0.9968774218673936
OG0000299_x01	29	79	2845	constrained	0.22909346451159524	0.7805814610247878
OG0000299_x02	29	87	2338	constrained	0.35072711719418304	0.8476040957528099
OG0000300_x00	28	97	2338	constrained	0.2506415739948674	0.7954547942506213
OG0000300_x02	34	103	2338	accelerated	0.44225834046193324	0.8774405474764755
OG0000302_x00	31	84	2000	accelerated	0.873	0.9786018080068876
OG0000304_x00	33	103	2000	accelerated	0.6579999999999999	0.9336232120964445
OG0000304_x01	25	83	2000	accelerated	0.98	0.9965517914673436
OG0000304_x02	35	104	2338	constrained	0.3763900769888794	0.8506138081831564
OG0000305_x00	28	78	2000	accelerated	0.916	0.9906609905513447
OG0000305_x01	35	103	3739	accelerated	0.10058855002675227	0.6589498975337432
OG0000305_x02	36	103	2845	constrained	0.5354884047786367	0.893567322040096
OG0000306_x01	32	100	2000	accelerated	0.971	0.9944873156342182
OG0000306_x02	36	105	100198	accelerated	0.6596938062635981	0.933229754996827
OG0000307_x00	23	82	2845	accelerated	0.1371308016877637	0.7116863130940442
OG0000307_x01	35	100	2338	constrained	0.5029940119760479	0.8919280947808162
OG0000307_x02	33	99	2000	accelerated	0.612	0.9217165991902834
OG0000308_x00	31	87	2845	constrained	0.21082220660576248	0.7686118669953176
OG0000309_x00	32	90	2000	accelerated	0.958	0.9944715965716564
OG0000309_x01	34	92	2000	constrained	0.674	0.9353029576338929
OG0000310_x00	27	65	2000	accelerated	0.618	0.9235420373027259
OG0000310_x01	35	84	2000	accelerated	0.925	0.99164265129683
OG0000312_x00	31	83	2845	accelerated	0.24964838255977495	0.7932695401899378
OG0000313_x01	35	102	2000	accelerated	0.6739999999999999	0.9358016528925619
OG0000315_x00	20	72	2338	constrained	0.40718562874251496	0.8652071621750379
OG0000316_x00	33	70	2000	accelerated	0.698	0.9398097207859358
OG0000318_x01	32	80	18276	constrained	0.007660319544758153	0.4266838950705932
OG0000318_x02	34	94	7182	constrained	0.021164021164021163	0.5223802001053186
OG0000319_x00	29	79	2338	accelerated	0.37895637296834905	0.8516094025541151
OG0000320_x01	34	98	2000	accelerated	0.886	0.9812414673046252
OG0000320_x02	36	103	2000	accelerated	0.681	0.9366560147893833
OG0000321_x00	27	72	2338	constrained	0.48502994011976047	0.8861729269053544
OG0000321_x01	34	99	2000	accelerated	0.842	0.9686626905235254
OG0000321_x02	35	101	2338	constrained	0.2540633019674936	0.7982875877204867
OG0000322_x00	29	91	2338	accelerated	0.320786997433704	0.8322085592202891
OG0000324_x00	27	57	2000	accelerated	0.827	0.9679775255646701
OG0000325_x01	31	103	2845	constrained	0.1651440618411806	0.7304206149204828
OG0000326_x01	33	96	2338	constrained	0.41573994867408043	0.864858658955307
OG0000327_x00	29	94	2000	constrained	0.805	0.967002652519894
OG0000327_x01	36	103	3739	accelerated	0.07972177635098987	0.6528160554024454
OG0000329_x00	19	84	2000	accelerated	0.923	0.9916418772563178
OG0000329_x01	32	85	2845	accelerated	0.12728551336146277	0.7018559593292727
OG0000329_x02	35	101	2000	accelerated	0.874	0.9790905571090558
OG0000330_x00	28	82	2338	accelerated	0.35158254918733955	0.8477045908183631
OG0000332_x00	31	85	5001	constrained	0.03278688524590164	0.5710839410055376
OG0000333_x01	19	84	2000	constrained	0.707	0.9407399080224833
OG0000333_x02	34	103	2338	accelerated	0.495295124037639	0.8908641015327314
OG0000334_x00	34	102	3739	constrained	0.08502673796791443	0.6526444382268215
OG0000334_x01	36	104	7182	accelerated	0.05123920913394597	0.5916935724381166
OG0000335_x00	25	89	2000	constrained	0.86	0.9747290533188249
OG0000336_x01	31	98	2000	accelerated	0.643	0.9305944143393081
OG0000337_x00	32	81	2338	accelerated	0.4610778443113772	0.884780181714684
OG0000337_x01	21	90	2000	accelerated	0.923	0.9915396039603961
OG0000337_x02	35	91	18276	constrained	0.005362223681330707	0.4047313178604394
OG0000338_x00	32	100	2000	constrained	0.596	0.9169772525849335
OG0000338_x02	36	98	2000	accelerated	0.933	0.9925572464508222
OG0000339_x00	31	92	2338	accelerated	0.37553464499572287	0.8507109313343735
OG0000339_x02	32	93	2338	accelerated	0.35928143712574845	0.8501307244665597
OG0000340_x00	29	86	2000	accelerated	0.621	0.9245763293310464
OG0000341_x01	36	101	3739	constrained	0.07219251336898395	0.6432482628326235
OG0000341_x02	36	103	2338	accelerated	0.3524379811804962	0.846046096330041
OG0000343_x01	30	92	2000	constrained	0.738	0.9484278840222085
OG0000343_x02	32	85	2338	constrained	0.3609923011120616	0.849739165736324
OG0000345_x01	35	97	2338	constrained	0.30025662959794697	0.8256264661806272
OG0000346_x00	19	92	2338	accelerated	0.44311377245508987	0.8779671017485668
OG0000347_x01	20	68	2000	accelerated	0.865	0.9759358752166378
OG0000348_x01	35	92	2000	constrained	0.72	0.9457150063051701
OG0000351_x00	23	76	3739	accelerated	0.0786516853932584	0.6512209499651666
OG0000352_x00	31	83	2338	accelerated	0.4721984602224123	0.885563406855716
OG0000352_x01	33	91	2845	constrained	0.16373858046380885	0.729470083024394
OG0000352_x02	34	91	2338	constrained	0.2994011976047904	0.8252349495240796
OG0000353_x01	27	86	3739	accelerated	0.0834670947030498	0.6526976414616867
OG0000355_x00	29	89	2338	constrained	0.49358426005132594	0.8902465199471187
OG0000357_x00	21	92	2000	constrained	0.723	0.9470281690140845
OG0000358_x00	19	87	2000	accelerated	0.638	0.9300780965710287
OG0000358_x01	30	99	2000	accelerated	0.889	0.9821620704285109
OG0000359_x00	20	67	2338	accelerated	0.4533789563729683	0.8807152572884815
OG0000360_x00	33	103	2338	constrained	0.42172797262617623	0.8695009031817601
OG0000360_x01	36	105	100198	accelerated	0.38703367332681293	0.8528332433619809
OG0000361_x00	18	84	2000	constrained	0.857	0.9731289654420583
OG0000361_x01	32	93	2000	constrained	0.614	0.9227274563555042
OG0000362_x00	34	99	18276	constrained	0.0041584591814401405	0.40106028549889355
OG0000362_x02	32	100	2338	constrained	0.2523524379811805	0.7965160587915079
OG0000363_x00	26	87	2845	constrained	0.23682361208713984	0.7793853849919901
OG0000363_x02	31	95	11323	constrained	0.011126810314376545	0.45809034084800826
OG0000364_x01	33	96	2845	accelerated	0.21870604781997183	0.7719560129084468
OG0000365_x00	28	64	2000	accelerated	0.995	0.9992209795603548
OG0000365_x01	33	88	2845	constrained	0.21152494729444835	0.7684840777882714
OG0000365_x02	21	79	2845	constrained	0.23682361208713984	0.7791392114654607
OG0000366_x00	26	63	2338	accelerated	0.32249786142001713	0.8329128997150752
OG0000366_x02	31	84	3739	constrained	0.06470588235294118	0.6468104324263295
OG0000367_x00	31	100	2338	accelerated	0.4405474764756202	0.8768856325186433
OG0000367_x01	35	99	2000	accelerated	0.612	0.9215833453809454
OG0000368_x00	34	105	5001	accelerated	0.8664000000000001	0.9758242214532873
OG0000369_x00	19	76	2000	constrained	0.573	0.9105061784897024
OG0000369_x01	32	96	2338	constrained	0.40547476475620187	0.8643931947811295
OG0000369_x02	35	100	2000	accelerated	0.955	0.9938335498051752
OG0000370_x00	28	67	2338	accelerated	0.3772455089820359	0.8505171475231355
OG0000370_x01	35	92	2000	accelerated	0.5369999999999999	0.8940843989769819
OG0000371_x00	31	82	7182	constrained	0.018100807574491784	0.5251755200443076
OG0000373_x01	33	102	2000	accelerated	0.645	0.9311600831600833
OG0000373_x02	35	101	2338	constrained	0.2865697177074423	0.8155492294100324
OG0000374_x00	32	91	2000	constrained	0.786	0.9613640206669799
OG0000374_x01	26	95	3739	constrained	0.08021390374331551	0.6527406417112299
OG0000375_x00	25	80	3739	accelerated	0.1075441412520064	0.6707663325035321
OG0000376_x00	25	62	5001	constrained	0.044782087165133946	0.5904433163443483
OG0000376_x01	33	95	2000	accelerated	0.852	0.9715822202758921
OG0000377_x01	28	67	2000	constrained	0.615	0.922898717764011
OG0000377_x02	34	92	2845	accelerated	0.14416315049226447	0.714029184749133
OG0000379_x00	31	96	2338	accelerated	0.4080410607356715	0.8645556730314797
OG0000379_x01	32	99	3739	accelerated	0.0850722311396469	0.6510744743207657
OG0000380_x02	32	88	2000	accelerated	0.995	0.999124650535043
OG0000381_x00	20	77	2000	accelerated	0.6639999999999999	0.9336155507559394
OG0000381_x02	30	89	2338	accelerated	0.43370402053036783	0.8736145963729087
OG0000383_x01	36	97	2845	accelerated	0.2067510548523207	0.7614989347035971
OG0000385_x00	26	67	2338	accelerated	0.47476475620188197	0.88480044741435
OG0000386_x02	36	105	100198	accelerated	0.3693287291163496	0.8501498436410824
OG0000387_x00	30	97	2845	accelerated	0.18635724331926862	0.747438215792646
OG0000388_x00	31	100	2000	constrained	0.531	0.8935211631663975
OG0000388_x01	30	58	2338	constrained	0.3378956372968349	0.8423937190243734
OG0000388_x02	35	99	2000	accelerated	0.941	0.9926530281547499
OG0000389_x00	18	65	2000	accelerated	0.8049999999999999	0.9673373327180432
OG0000389_x01	30	92	7182	constrained	0.031467557783347255	0.5710210485563502
OG0000390_x00	23	82	2000	constrained	0.763	0.9541851362708609
OG0000390_x01	33	99	2338	accelerated	0.32335329341317365	0.834294749613975
OG0000391_x01	36	102	2338	constrained	0.4893071000855432	0.8876041021405465
OG0000393_x02	34	100	2338	accelerated	0.3250641573994867	0.8349860082547604
OG0000395_x00	33	101	2000	accelerated	0.828	0.9675171640116671
OG0000396_x01	24	76	2000	accelerated	0.982	0.9968338368580061
OG0000397_x02	36	101	2000	constrained	0.758	0.952736575358996
OG0000398_x02	36	104	5001	accelerated	0.756	0.9514857419043016
OG0000399_x02	34	95	2000	accelerated	0.94	0.9926034063260339
OG0000400_x00	31	72	2845	constrained	0.1904427266338721	0.7505302461666332
OG0000400_x01	26	66	2338	constrained	0.2660393498716852	0.8036733956680606
OG0000400_x02	31	98	2000	accelerated	0.847	0.9706625591374187
OG0000401_x01	31	88	2000	accelerated	0.638	0.9299479429051218
OG0000402_x01	33	81	2338	accelerated	0.34901625320787	0.8483905002131095
OG0000403_x00	34	96	2000	constrained	0.865	0.9758301743745261
OG0000403_x02	36	103	2000	accelerated	0.646	0.9309263973436636
OG0000405_x00	25	71	2338	accelerated	0.4174508126603935	0.8675514095512089
OG0000406_x00	29	86	3739	constrained	0.10106951871657754	0.660025145424371
OG0000406_x01	30	100	2845	accelerated	0.1905766526019691	0.7496398842530628
OG0000407_x00	34	82	2845	constrained	0.12719606465214336	0.7021060993199392
OG0000408_x01	32	92	18276	constrained	0.005252790544977019	0.41449292664000476
OG0000409_x01	34	87	11323	accelerated	0.008125772831655165	0.4274648980531323
OG0000409_x02	35	99	2845	accelerated	0.13220815752461323	0.7069200045053241
OG0000410_x00	30	92	2000	constrained	0.548	0.8993174728218057
OG0000413_x01	35	91	2338	constrained	0.48588537211291705	0.8861814105985193
OG0000414_x01	31	82	7182	constrained	0.03258145363408521	0.5684563166710747
OG0000414_x02	34	95	2338	constrained	0.4773310521813516	0.8864111676806842
OG0000415_x01	30	82	3739	accelerated	0.08721241305510974	0.6525894356192694
OG0000416_x00	32	96	2000	accelerated	0.96	0.9947632311977714
OG0000416_x01	30	88	3739	accelerated	0.12092027822364904	0.6886307370024759
OG0000418_x00	31	93	2000	accelerated	0.565	0.9063668566148159
OG0000419_x00	27	74	2338	accelerated	0.46278870829769037	0.8843161228451188
OG0000419_x01	30	83	5001	accelerated	0.057599999999999985	0.6103373346897252
OG0000420_x00	26	72	2000	accelerated	0.985	0.9969643377708678
OG0000421_x00	34	81	3739	constrained	0.06898395721925134	0.6508486398511973
OG0000421_x01	35	102	2338	accelerated	0.3661248930710008	0.8502913904632207
OG0000422_x02	34	103	2000	accelerated	0.854	0.9720537646158889
OG0000423_x01	32	91	2000	constrained	0.597	0.9168905927455028
OG0000423_x02	35	96	2338	constrained	0.46877673224978617	0.8860058869740106
OG0000424_x01	34	103	2338	constrained	0.3609923011120616	0.8495471776735729
OG0000425_x00	36	102	2845	accelerated	0.16877637130801693	0.7318795518502516
OG0000425_x01	35	103	2000	accelerated	0.69	0.9381334029500064
OG0000426_x00	30	95	2338	constrained	0.30710008554319934	0.8265515480666575
OG0000428_x02	30	100	2000	accelerated	0.877	0.9795016084066053
OG0000429_x00	33	97	2000	accelerated	0.722	0.9461942627075994
OG0000429_x02	34	104	2845	accelerated	0.22995780590717296	0.7804628564122233
OG0000430_x00	34	91	2000	accelerated	0.984	0.9969209220892908
OG0000431_x01	31	87	2000	constrained	0.81	0.9676522536988188
OG0000431_x02	31	101	2000	accelerated	0.875	0.9790525298098615
OG0000432_x00	27	81	2338	constrained	0.42429426860564584	0.8709990346465131
OG0000432_x02	34	102	2845	accelerated	0.15189873417721522	0.7175406871609404
OG0000433_x00	29	83	2845	accelerated	0.18284106891701823	0.7445162524783666
OG0000435_x02	25	65	2845	constrained	0.20098383696416022	0.7571239225384061
OG0000436_x00	32	95	2338	constrained	0.48674080410607357	0.8857254045368383
OG0000436_x01	29	76	2338	constrained	0.4525235243798118	0.8813547176402617
OG0000437_x00	30	84	3739	accelerated	0.10861423220973787	0.6706140146393774
OG0000437_x01	34	92	3739	accelerated	0.0818619582664526	0.6523903269344837
OG0000438_x02	31	93	2338	accelerated	0.46278870829769037	0.8841539225291164
OG0000439_x02	35	104	2000	constrained	0.748	0.9503742376189314
OG0000440_x01	29	91	2000	accelerated	0.841	0.9682608599535757
OG0000443_x00	35	97	2000	accelerated	0.727	0.947738673341677
OG0000444_x00	27	94	2000	accelerated	0.6599999999999999	0.9335361216730037
OG0000444_x01	35	89	2845	constrained	0.12508784258608574	0.7004919184820801
OG0000445_x00	24	97	2000	accelerated	0.967	0.9933207100591716
OG0000445_x01	23	71	2000	constrained	0.706	0.9413333333333334
OG0000446_x01	35	105	100198	accelerated	0.353200662687878	0.8469010365002156
OG0000447_x01	33	104	3739	constrained	0.09358288770053476	0.6568459287660176
OG0000448_x00	25	95	2000	accelerated	0.929	0.9922543068088597
OG0000449_x00	34	94	2000	constrained	0.699	0.9404267631103074
OG0000449_x01	34	101	2000	accelerated	0.959	0.994221558674231
OG0000452_x01	35	104	2338	constrained	0.2557741659538067	0.7971704705490278
OG0000453_x00	32	100	2000	accelerated	0.5429999999999999	0.896195214704484
OG0000453_x01	35	100	2000	constrained	0.747	0.9502628236443577
OG0000454_x00	21	72	2000	accelerated	0.95	0.9936935127535649
OG0000456_x01	33	89	2338	constrained	0.2822925577416595	0.8165396504962859
OG0000456_x02	35	101	2338	constrained	0.3592814371257485	0.8487810045592643
OG0000457_x00	33	99	2000	constrained	0.835	0.9688492814971593
OG0000457_x01	33	101	2845	accelerated	0.13080168776371304	0.7051917079434963
OG0000458_x00	28	91	2000	constrained	0.52	0.8917220941718802
OG0000458_x01	25	90	2000	constrained	0.771	0.955357601713062
OG0000459_x00	25	84	2000	accelerated	0.719	0.9455939393939393
OG0000459_x02	35	97	2000	accelerated	0.579	0.9127991524141061
OG0000460_x00	33	98	2000	accelerated	0.5880000000000001	0.9130304114490163
OG0000461_x00	18	80	2845	accelerated	0.14275668073136427	0.715569579642873
OG0000462_x00	36	105	100198	accelerated	0.5759595999920157	0.9120089987103734
OG0000462_x01	36	103	2338	constrained	0.4568006843455945	0.8829162976700152
OG0000463_x00	34	97	7182	constrained	0.023113338902812586	0.5373851294903926
OG0000463_x01	32	97	2845	constrained	0.15038650737877723	0.7185439728703411
OG0000464_x00	33	91	2000	accelerated	0.869	0.9771676562668683
OG0000466_x01	26	89	2845	constrained	0.1904427266338721	0.7502463845001557
OG0000468_x00	18	65	2338	constrained	0.39692044482463645	0.8597054176114397
OG0000469_x01	24	74	2000	accelerated	0.996	0.9993580579905597
OG0000469_x02	18	63	7182	accelerated	0.016986911723753884	0.5113747760538163
OG0000470_x01	35	104	2845	constrained	0.15811665495432187	0.7258453406805715
OG0000471_x02	36	89	2000	accelerated	0.5860000000000001	0.9134654295121223
OG0000473_x01	36	100	2000	constrained	0.624	0.9257347956131605
OG0000474_x01	33	87	2845	constrained	0.15530569219957835	0.7215272479709225
OG0000476_x00	30	91	2338	constrained	0.44568006843455943	0.8768801648686005
OG0000476_x01	30	92	2000	accelerated	0.641	0.9297668848349812
OG0000477_x00	33	88	2338	constrained	0.29597946963216426	0.8227707914834862
OG0000478_x00	32	87	2000	accelerated	0.608	0.9195481341658196
OG0000478_x01	32	99	2338	accelerated	0.3806672369546621	0.8521448399139825
OG0000479_x00	34	104	5001	constrained	0.03558576569372251	0.5828008419273799
OG0000480_x00	23	67	3739	constrained	0.12245989304812835	0.6932294815159266
OG0000480_x01	34	103	2000	constrained	0.725	0.9471466198419666
OG0000481_x00	27	95	2000	constrained	0.684	0.93633118675253
OG0000482_x01	32	91	2338	constrained	0.32677502138579984	0.8362871308979093
OG0000483_x00	32	73	2000	constrained	0.867	0.9763944210184885
OG0000483_x01	30	89	2338	constrained	0.42600513259195893	0.8712486670091978
OG0000486_x00	31	103	2000	accelerated	0.5549999999999999	0.9026983135540286
OG0000487_x00	34	96	3739	constrained	0.10374331550802139	0.6613160185627606
OG0000488_x00	29	89	2845	accelerated	0.1385372714486639	0.7129467487200016
OG0000488_x01	36	103	2338	accelerated	0.46193327630453374	0.8846289770156321
OG0000489_x01	36	101	2000	constrained	0.577	0.9114394904458598
OG0000491_x00	21	80	2338	constrained	0.40718562874251496	0.8650306973245026
OG0000491_x01	32	103	2000	constrained	0.657	0.9330940823561494
OG0000492_x00	20	60	2000	constrained	0.908	0.9878554418216002
OG0000492_x01	27	75	2338	accelerated	0.45765611633875103	0.8826043524873969
OG0000492_x02	32	76	2000	accelerated	0.911	0.98905315822389
OG0000493_x00	33	92	2338	accelerated	0.260906757912746	0.7988256291649507
OG0000493_x01	35	103	5001	constrained	0.03158736505397841	0.5702148949778841
OG0000494_x01	21	83	2845	accelerated	0.14416315049226447	0.7136898172658873
OG0000494_x02	34	103	2338	constrained	0.3319076133447391	0.8387068657444936
OG0000497_x00	29	84	2000	accelerated	0.643	0.9304651292025563
OG0000498_x00	31	92	2845	constrained	0.14406184118060436	0.7152279016859747
OG0000499_x00	32	87	7182	accelerated	0.015873015873015928	0.5087179487179505
OG0000499_x01	35	103	2338	accelerated	0.3336184773310522	0.8393647487633429
OG0000500_x00	20	63	2000	accelerated	0.5549999999999999	0.9025573770491802
OG0000500_x01	35	103	2000	constrained	0.719	0.945474561292766
OG0000501_x00	33	98	2000	accelerated	0.798	0.9637064347826088
OG0000501_x01	28	83	2338	accelerated	0.4123182207014542	0.8655192637699208
OG0000502_x00	32	101	2000	accelerated	0.925	0.9915405989502935
OG0000503_x00	27	69	3739	accelerated	0.0834670947030498	0.6522079958191799
OG0000503_x02	21	88	3739	accelerated	0.0882825040128411	0.653554059557749
OG0000504_x00	36	101	2845	constrained	0.2073085031623331	0.7624736472241743
OG0000504_x01	35	102	2000	accelerated	0.884	0.9802772277227724
OG0000508_x00	34	93	2000	constrained	0.72	0.9455957634598411
OG0000508_x01	34	93	2000	accelerated	0.831	0.9688488918737408
OG0000509_x00	30	71	2000	accelerated	0.604	0.9174951144815517
OG0000510_x01	28	65	2338	accelerated	0.35585970915312237	0.8489772630643433
OG0000510_x02	35	99	2338	accelerated	0.37040205303678353	0.8507404155305704
OG0000511_x00	19	82	2000	constrained	0.878	0.9793583208395802
OG0000511_x01	33	95	2000	constrained	0.568	0.9079631675874769
OG0000512_x00	24	96	2000	accelerated	0.5920000000000001	0.9146057549688521
OG0000512_x01	30	95	2000	accelerated	0.9299999999999999	0.9921015977058582
OG0000513_x00	26	70	2000	constrained	0.777	0.9580056818181818
OG0000514_x01	33	102	2338	constrained	0.41916167664670656	0.868334929186972
OG0000515_x01	28	98	5001	accelerated	0.035599999999999965	0.5802967136150229
OG0000517_x00	34	88	3739	accelerated	0.1075441412520064	0.6703649163859358
OG0000518_x01	32	94	2000	accelerated	0.931	0.9924568621430765
OG0000522_x00	23	67	2338	constrained	0.49700598802395207	0.8907113508701797
OG0000522_x01	35	89	2000	accelerated	0.997	0.9996873315363882
OG0000524_x00	25	71	2338	accelerated	0.35158254918733955	0.847508408316438
OG0000525_x01	20	78	2000	constrained	0.71	0.9418441161487519
OG0000526_x01	33	97	2000	accelerated	0.6859999999999999	0.936852759931821
OG0000528_x00	31	94	2845	accelerated	0.22714486638537268	0.7769920946699644
OG0000529_x01	36	105	100198	accelerated	0.059981237150442124	0.6179669299297776
OG0000532_x00	34	83	5001	accelerated	0.03159999999999996	0.5655422680412364
OG0000532_x01	33	100	2338	accelerated	0.2668947818648417	0.8039259826212237
OG0000535_x00	31	77	2000	constrained	0.612	0.9214501300954032
OG0000536_x00	33	90	2338	constrained	0.3721129170230967	0.8501706829814817
OG0000536_x01	34	96	2000	accelerated	0.985	0.9968674698795181
OG0000537_x00	26	95	2338	accelerated	0.2925577416595381	0.8209271112946521
OG0000538_x01	27	55	2000	accelerated	0.98	0.9964545099570481
OG0000539_x02	27	79	2000	accelerated	0.977	0.99544478137533
OG0000540_x01	36	105	100198	accelerated	0.7210523164135012	0.9451901494793643
OG0000542_x00	28	81	2000	accelerated	0.862	0.9745568218821231
OG0000542_x01	33	104	2845	accelerated	0.1392405063291139	0.7123423938723233
OG0000544_x00	20	63	2000	accelerated	0.959	0.994122611464968
OG0000545_x00	29	93	7182	accelerated	0.020050125313283207	0.5234137976520248
OG0000545_x01	34	86	2000	accelerated	0.946	0.99309977827051
OG0000547_x01	25	87	5001	accelerated	0.04359999999999997	0.5867410852713175
OG0000548_x02	34	102	2000	constrained	0.809	0.9671231493171123
OG0000549_x01	31	88	7182	accelerated	0.016429963798384906	0.5078175160948878
OG0000550_x00	35	92	2000	constrained	0.817	0.9676906982033203
OG0000550_x01	36	99	3739	accelerated	0.06367041198501877	0.6401457637412699
OG0000551_x00	34	88	2845	constrained	0.23330990864371048	0.7814006457983564
OG0000552_x00	35	97	2845	constrained	0.13000702740688685	0.7052881236823613
OG0000552_x01	33	102	2000	accelerated	0.876	0.9793298271975958
OG0000553_x00	33	91	2000	accelerated	0.746	0.9498027136046938
OG0000553_x01	23	75	2000	accelerated	0.724	0.9473849246231156
OG0000554_x00	24	93	2338	accelerated	0.4414029084687767	0.8772472227839685
OG0000554_x01	22	78	2000	constrained	0.502	0.8919877175025589
OG0000555_x00	18	68	2338	accelerated	0.4088964927288281	0.8640831544458255
OG0000555_x01	35	98	3739	accelerated	0.09042268592830394	0.6531502750549333
OG0000556_x00	34	103	2000	accelerated	0.933	0.9924558823529412
OG0000556_x01	35	101	2000	accelerated	0.846	0.9699434232250963
OG0000558_x01	30	93	2000	constrained	0.516	0.8925034872135503
OG0000560_x01	33	99	2000	accelerated	0.794	0.9624466426160828
OG0000561_x00	32	96	2000	accelerated	0.593	0.9154717652289907
OG0000561_x01	28	85	2000	constrained	0.737	0.9484299481097108
OG0000564_x01	36	104	5001	constrained	0.06797281087564974	0.6436407255279707
OG0000565_x00	24	79	2000	accelerated	0.918	0.9909719141879988
OG0000567_x00	23	56	2000	accelerated	0.637	0.9300521446593777
OG0000567_x01	31	93	3739	accelerated	0.0930979133226324	0.6556510244547255
OG0000568_x00	24	73	2338	accelerated	0.3062446535500428	0.8255290660914197
OG0000568_x01	26	89	2000	accelerated	0.512	0.8906132264529059
OG0000569_x00	22	64	2845	accelerated	0.17651195499296768	0.7401564103086761
OG0000570_x00	18	73	2845	accelerated	0.14767932489451474	0.7174570187039485
OG0000570_x01	21	76	2338	accelerated	0.367835757057314	0.8489646012650083
OG0000572_x00	20	87	2338	constrained	0.2891360136869119	0.8183806300442593
OG0000573_x00	31	94	2338	accelerated	0.41146278870829767	0.8647692508445578
OG0000574_x02	34	102	2338	accelerated	0.2942686056458511	0.8226252808392875
OG0000575_x00	36	95	2338	accelerated	0.4875962360992301	0.8863529485531555
OG0000576_x00	35	101	2000	accelerated	0.6970000000000001	0.9394347826086957
OG0000577_x00	27	94	2845	constrained	0.129304286718201	0.705517784419477
OG0000577_x01	31	78	2000	accelerated	0.591	0.9146888558692422
OG0000578_x00	29	85	2845	accelerated	0.15822784810126578	0.7247586920944522
OG0000578_x01	35	103	2000	accelerated	0.603	0.9173138600847086
OG0000579_x01	35	105	2845	constrained	0.5910049191848208	0.9136104538778708
OG0000580_x00	28	97	2000	constrained	0.6	0.9175745118191161
OG0000581_x00	19	85	2000	accelerated	0.5449999999999999	0.897079646017699
OG0000582_x01	36	105	100198	constrained	0.23778917742869118	0.778871720785298
OG0000583_x00	24	75	11323	accelerated	0.012012012012011963	0.46511939448742234
OG0000585_x00	32	97	3739	accelerated	0.08239700374531833	0.6536536108234849
OG0000585_x01	29	97	3739	accelerated	0.06795077581594433	0.6463701195423527
OG0000586_x00	35	102	3739	accelerated	0.0914927768860353	0.6522852594421243
OG0000589_x01	34	104	2000	accelerated	0.962	0.994955019362526
OG0000590_x01	21	77	2845	accelerated	0.240506329113924	0.7808958616117931
OG0000591_x00	24	82	2000	constrained	0.82	0.9677226376614547
OG0000591_x01	32	94	2845	constrained	0.1651440618411806	0.7301105891925879
OG0000593_x01	35	91	2000	accelerated	0.876	0.9792247263361236
OG0000594_x00	34	87	2338	constrained	0.4644995722840034	0.8851495691383424
OG0000594_x01	35	104	5001	constrained	0.045181927229108354	0.5897430501483617
OG0000595_x00	24	88	2000	accelerated	0.626	0.9261954545454546
OG0000595_x01	36	99	2000	constrained	0.526	0.8933337681395728
OG0000596_x00	31	65	2845	accelerated	0.16455696202531644	0.729993746361029
OG0000596_x01	22	66	2338	constrained	0.4268605645851155	0.8712874075482193
OG0000597_x01	34	103	2338	accelerated	0.33190761334473906	0.8393177228936155
OG0000598_x00	31	98	2000	constrained	0.686	0.9361163369579458
OG0000599_x00	26	75	2000	constrained	0.708	0.941348991575185
OG0000600_x00	29	90	2338	constrained	0.2737382378100941	0.8104768291728085
OG0000600_x01	21	65	2000	accelerated	0.528	0.8929449585971749
OG0000602_x00	36	103	2000	constrained	0.694	0.9387927272727272
OG0000602_x01	36	104	7182	accelerated	0.21331105541631856	0.770404976843403
OG0000603_x00	30	93	2000	constrained	0.584	0.9145908885881822
OG0000603_x01	31	75	2338	accelerated	0.32335329341317365	0.8340881387299696
OG0000604_x01	33	99	2000	accelerated	0.54	0.8955007164464258
OG0000605_x00	32	99	2338	constrained	0.3515825491873396	0.8459422112116723
OG0000605_x01	34	103	2000	accelerated	0.987	0.9971476236663435
OG0000606_x00	22	62	2000	accelerated	0.874	0.9789852672330359
OG0000606_x01	25	84	2338	constrained	0.49272882805816937	0.8896279204461591
OG0000607_x01	35	103	2000	constrained	0.581	0.9137393930243092
OG0000608_x00	27	69	2338	constrained	0.47904191616766467	0.8853265789216457
OG0000610_x01	33	76	7182	accelerated	0.026733500417710943	0.5314048479978571
OG0000611_x00	33	95	2845	accelerated	0.15189873417721522	0.7172154193970416
OG0000612_x00	31	81	2338	constrained	0.28828058169375537	0.8177370748698682
OG0000614_x00	30	101	2845	constrained	0.1770906535488405	0.7407936736404508
OG0000614_x01	31	91	2000	accelerated	0.856	0.9730542398777693
OG0000616_x00	25	96	2845	constrained	0.14968376669009137	0.7181511348889875
OG0000618_x02	26	77	2845	constrained	0.1735769501054111	0.7367471525256569
OG0000619_x00	34	95	2338	accelerated	0.27972626176218995	0.8140901767295252
OG0000619_x01	32	98	2338	constrained	0.33704020530367834	0.842479188491268
OG0000620_x00	23	66	2000	constrained	0.751	0.9501294789262723
OG0000620_x01	36	104	2845	constrained	0.29304286718200984	0.8209614052092024
OG0000621_x00	26	90	11323	constrained	0.016072059342988342	0.5103858845017274
OG0000622_x00	29	76	3739	accelerated	0.12252541466024613	0.692471361422205
OG0000623_x01	28	98	2338	accelerated	0.47904191616766467	0.885169522583359
OG0000624_x00	31	95	2845	accelerated	0.1708860759493671	0.7330928200529686
OG0000624_x01	31	99	3739	accelerated	0.07223113964687	0.6413977413144057
OG0000625_x00	28	96	2845	constrained	0.1433591004919185	0.7165203410383028
OG0000625_x01	34	100	2845	accelerated	0.23769338959212372	0.7788028770026928
OG0000628_x02	27	82	2000	accelerated	0.5489999999999999	0.8993998112614028
OG0000631_x00	35	98	2000	constrained	0.73	0.9470270270270269
OG0000631_x01	21	79	2000	constrained	0.547	0.8981008827238336
OG0000633_x01	31	100	2338	constrained	0.46535500427716	0.8846756204692277
OG0000634_x00	18	61	2338	constrained	0.3541488451668092	0.8483933696544353
OG0000636_x00	35	103	5001	accelerated	0.05120000000000002	0.5932137931034486
OG0000636_x01	35	102	2338	accelerated	0.45081266039349877	0.8795026541784385
OG0000637_x00	33	98	2338	accelerated	0.31479897348160824	0.8290634912223593
OG0000637_x01	24	69	2000	constrained	0.848	0.9704205669083718
OG0000638_x00	25	81	2000	accelerated	0.84	0.9683940232429442
OG0000639_x00	26	96	2000	accelerated	0.877	0.9793965905435832
OG0000640_x01	36	104	7182	constrained	0.3561681982734614	0.8485471073230499
OG0000641_x01	23	85	2338	accelerated	0.28314798973481603	0.8167459044801562
OG0000642_x01	26	80	2845	accelerated	0.21518987341772156	0.7702466396972467
OG0000643_x01	34	100	2000	constrained	0.661	0.933302968686458
OG0000644_x00	27	74	2000	accelerated	0.558	0.902504347826087
OG0000645_x01	36	104	3739	constrained	0.07647058823529412	0.6465240641711231
OG0000646_x00	31	94	2845	constrained	0.21503865073787773	0.7707648265952287
OG0000648_x00	32	99	2000	accelerated	0.5860000000000001	0.9133287445757894
OG0000648_x01	36	103	2000	constrained	0.802	0.9658494623655913
OG0000649_x00	33	103	2338	constrained	0.4294268605645851	0.872933290328009
OG0000649_x01	36	105	100198	accelerated	0.2818020319766862	0.815347212519212
OG0000650_x00	34	97	2338	accelerated	0.2668947818648417	0.8036935668991592
OG0000650_x01	29	80	2845	accelerated	0.22925457102672298	0.7801096412330436
OG0000651_x00	27	97	2000	constrained	0.741	0.9484217252396167
OG0000652_x01	32	87	2000	constrained	0.691	0.9379014855355746
OG0000653_x01	33	96	2000	accelerated	0.6990000000000001	0.9396985028394426
OG0000654_x01	36	96	2338	constrained	0.38323353293413176	0.8529402732995548
OG0000655_x00	36	103	3739	constrained	0.0946524064171123	0.6585834771146571
OG0000656_x00	28	98	5001	accelerated	0.05479999999999996	0.5995764705882349
OG0000656_x01	36	105	100198	constrained	0.4918062236771193	0.889349587816124
OG0000657_x00	31	99	2000	accelerated	0.515	0.8918104738154613
OG0000658_x00	35	90	5001	constrained	0.05317872850859656	0.600118782389536
OG0000659_x00	32	98	2000	constrained	0.635	0.9290855457227138
OG0000659_x01	31	81	7182	accelerated	0.02645502645502651	0.532989469159683
OG0000660_x00	23	89	2338	accelerated	0.3053892215568862	0.826216657593903
OG0000660_x01	36	102	2845	constrained	0.14195361911454674	0.7163705894850382
OG0000662_x00	33	89	2338	constrained	0.4893071000855432	0.887449548056942
OG0000662_x01	35	104	7182	constrained	0.020885547201336674	0.5242020714436694
OG0000663_x00	34	81	2000	accelerated	0.855	0.9725543300207492
OG0000664_x00	34	100	3739	constrained	0.10962566844919786	0.673267076985168
OG0000665_x00	31	100	2338	accelerated	0.40975192472198463	0.8643126868983781
OG0000665_x01	36	104	7182	constrained	0.09718741297688666	0.6577674422139385
OG0000666_x00	33	91	2000	accelerated	0.852	0.9714758620689654
OG0000667_x00	35	96	2000	constrained	0.812	0.9677107551487416
OG0000667_x01	34	100	2338	accelerated	0.3088109495295124	0.827308346270422
OG0000668_x01	33	95	2000	accelerated	0.945	0.9930508474576271
OG0000671_x00	25	75	5001	accelerated	0.03480000000000005	0.5771923566878989
OG0000671_x01	31	78	5001	accelerated	0.041200000000000014	0.5814894308943092
OG0000672_x00	35	103	2338	accelerated	0.2780153977758768	0.8150319119711604
OG0000673_x00	29	99	2000	accelerated	0.998	0.9999199692189303
OG0000674_x00	36	103	7182	accelerated	0.028125870231133443	0.5316861421551469
OG0000674_x01	22	72	7182	accelerated	0.024227234753550597	0.5268285536387954
OG0000675_x00	34	102	3739	accelerated	0.11985018726591756	0.6870443316245445
OG0000675_x01	27	96	2000	accelerated	0.943	0.9923507779349362
OG0000676_x00	31	92	2338	constrained	0.3866552609067579	0.8541678043700509
OG0000676_x01	35	104	2845	accelerated	0.15049226441631502	0.7167477943119969
OG0000679_x00	31	98	2845	constrained	0.23752635277582573	0.779481566009137
OG0000679_x01	36	104	5001	accelerated	0.6896	0.9379568555758684
OG0000680_x01	36	105	100198	accelerated	0.8677817920517376	0.9765357763624566
OG0000682_x00	25	90	2000	constrained	0.819	0.9679682287529785
OG0000682_x01	36	100	5001	accelerated	0.03600000000000003	0.5813581395348842
OG0000683_x01	35	103	2338	accelerated	0.3686911890504705	0.849809122626621
OG0000684_x00	36	101	3739	constrained	0.06737967914438503	0.650441833149133
OG0000684_x01	36	104	5001	accelerated	0.916	0.9898387799564271
OG0000685_x00	22	80	2000	accelerated	0.679	0.9366261422328169
OG0000685_x01	34	104	2000	accelerated	0.941	0.992552506329114
OG0000687_x01	35	102	2000	accelerated	0.772	0.9552330719885959
OG0000688_x00	36	102	2338	accelerated	0.2942686056458511	0.8224045603453677
OG0000688_x01	32	92	2338	constrained	0.3011120615911035	0.8251468649126372
OG0000689_x01	34	101	2000	accelerated	0.581	0.9136014492753624
OG0000690_x01	36	105	100198	constrained	0.15383540589632527	0.7188647769475658
OG0000691_x00	36	96	2000	accelerated	0.982	0.9967366984993179
OG0000691_x01	36	102	2845	accelerated	0.18424753867791843	0.7467402190152523
OG0000692_x00	34	104	2000	accelerated	0.839	0.9690645375914836
OG0000692_x01	32	83	2338	constrained	0.33704020530367834	0.8422770581677336
OG0000693_x00	26	89	2000	accelerated	0.506	0.8908884381338743
OG0000694_x01	34	101	2000	accelerated	0.887	0.9814098151688974
OG0000695_x00	23	85	5001	accelerated	0.03639999999999999	0.5823999999999998
OG0000695_x01	26	81	5001	accelerated	0.05359999999999998	0.5990317596566521
OG0000697_x00	35	95	7182	accelerated	0.019771651350598773	0.5240242251089996
OG0000697_x01	36	103	5001	accelerated	0.036800000000000055	0.5816522003034911
OG0000698_x00	34	104	2000	accelerated	0.933	0.9923545389563975
OG0000698_x01	36	103	2000	constrained	0.74	0.9483070866141733
OG0000699_x00	32	94	2338	accelerated	0.2506415739948674	0.7952124991564238
OG0000699_x01	36	101	2845	accelerated	0.25035161744022505	0.795019038797983
OG0000701_x00	33	102	2000	accelerated	0.677	0.9365960950989508
OG0000701_x01	36	105	100198	constrained	0.10229745104692708	0.659771052696466
OG0000702_x00	34	104	3739	accelerated	0.07116104868913853	0.6434144818976275
OG0000702_x01	29	84	2000	constrained	0.688	0.9374945054945054
OG0000703_x00	29	77	3739	accelerated	0.0850722311396469	0.6505964460723658
OG0000703_x01	34	93	2000	constrained	0.659	0.9341513336962439
OG0000705_x00	34	99	18276	constrained	0.0057999562267454586	0.3974496319590835
OG0000706_x01	36	103	2000	constrained	0.64	0.9296109329242783
OG0000707_x00	34	99	2338	constrained	0.31137724550898205	0.8286421536079605
OG0000709_x01	36	105	100198	constrained	0.2382682289067646	0.7799503055602954
OG0000710_x01	30	78	2000	accelerated	0.8180000000000001	0.9673351498637602
OG0000712_x00	35	105	11323	constrained	0.0738255033557047	0.6424113976215707
OG0000712_x01	35	105	11323	constrained	0.07965383256799717	0.654317287088532
OG0000713_x00	34	91	2000	accelerated	0.851	0.9713990136986301
OG0000713_x01	34	102	2000	accelerated	0.841	0.9681538461538461
OG0000715_x00	36	103	2338	constrained	0.34046193327630453	0.8443455945252352
OG0000715_x01	34	104	2845	constrained	0.23401264933239635	0.7812422293096924
OG0000717_x00	35	98	2000	accelerated	0.702	0.9410594594594593
OG0000717_x01	36	101	2338	constrained	0.4174508126603935	0.8673783492261439
OG0000718_x00	36	103	2000	constrained	0.655	0.9326698564593302
OG0000718_x01	36	105	100198	constrained	0.6838659454280525	0.9368864510822826
OG0000720_x01	35	105	18276	accelerated	0.9252571678704312	0.9908984845299622
OG0000721_x00	33	98	2000	constrained	0.648	0.9309748965517242
OG0000721_x01	34	105	2338	constrained	0.31565440547476475	0.8288016857638391
OG0000723_x01	33	104	2845	accelerated	0.16807313642756683	0.7315711613161455
OG0000724_x00	32	99	3739	accelerated	0.07811663991439277	0.6498905122590376
OG0000725_x00	35	101	2338	constrained	0.3763900769888794	0.8504292932573032
OG0000726_x01	30	82	2000	accelerated	0.501	0.892341997264022
OG0000728_x00	35	101	3739	accelerated	0.11824505082932046	0.6846250413775442
OG0000729_x00	32	82	2338	constrained	0.4508126603934987	0.8804921565082847
OG0000734_x01	35	99	2338	accelerated	0.4003421727972626	0.8622754491017963
OG0000735_x01	30	88	2000	constrained	0.815	0.9677428180574554
OG0000736_x00	32	96	2000	accelerated	0.734	0.9480833333333334
OG0000737_x00	23	96	2338	accelerated	0.4491017964071856	0.8789636060460815
OG0000737_x01	33	95	18276	accelerated	0.005252790544977071	0.4113764384697832
OG0000738_x00	34	101	2000	accelerated	0.88	0.9802245749117742
OG0000738_x01	36	105	100198	accelerated	0.9931136350026947	0.99848181681352
OG0000739_x00	30	101	2000	accelerated	0.7	0.9403146762961052
OG0000739_x01	34	95	2338	accelerated	0.4927288280581694	0.8888575464242974
OG0000740_x00	31	100	2000	accelerated	0.918	0.9908692227979276
OG0000740_x01	34	103	2000	accelerated	0.918	0.9907665526888406
OG0000741_x00	30	92	2000	constrained	0.791	0.9620569827183559
OG0000742_x00	36	100	2845	accelerated	0.24331926863572428	0.7836776444371379
OG0000744_x00	33	96	2338	accelerated	0.4362703165098375	0.8750609699145904
OG0000744_x01	34	96	2845	constrained	0.2354181307097681	0.7804313333777672
OG0000745_x00	34	95	2000	constrained	0.586	0.9144233707865168
OG0000746_x00	36	101	5001	accelerated	0.05720000000000003	0.6085752808988767
OG0000747_x00	18	70	2338	accelerated	0.33447390932420873	0.8409076127253097
OG0000748_x00	31	79	2000	constrained	0.813	0.9674634982291784
OG0000748_x01	36	105	100198	accelerated	0.5569372642168506	0.9031696316491852
OG0000749_x00	26	80	3739	constrained	0.09251336898395722	0.6555233002291826
OG0000749_x01	33	96	7182	accelerated	0.019771651350598773	0.5226942143853727
OG0000750_x00	36	103	2338	constrained	0.3678357570573139	0.849717730208246
OG0000750_x01	36	105	100198	constrained	0.0650511986267191	0.6453078903770535
OG0000751_x00	29	97	2000	accelerated	0.601	0.9170840902431877
OG0000751_x01	33	103	2000	accelerated	0.891	0.9828080059303188
OG0000752_x00	33	105	2000	constrained	0.508	0.8903462897526503
OG0000752_x01	36	100	2338	constrained	0.3011120615911035	0.8249298352269684
OG0000753_x00	34	104	2338	accelerated	0.3421727972626176	0.8449672490012863
OG0000754_x00	32	83	2845	constrained	0.18552354181307099	0.7469707041070535
OG0000754_x01	36	104	3739	constrained	0.09090909090909091	0.6543946723628825
OG0000755_x00	35	93	7182	accelerated	0.025619604566972987	0.5326423177037737
OG0000755_x01	36	102	2000	accelerated	0.967	0.993222759096736
OG0000756_x01	36	104	7182	accelerated	0.5332776385407965	0.8933129435575644
OG0000757_x00	32	100	2338	accelerated	0.35928143712574845	0.8499376445836466
OG0000758_x00	28	97	2338	accelerated	0.34730538922155685	0.8469990480289712
OG0000758_x01	33	105	2000	accelerated	0.972	0.994631299734748
OG0000759_x00	28	84	2845	accelerated	0.1568213783403657	0.722766140174004
OG0000760_x00	35	104	2338	accelerated	0.9589392643284859	0.9944555333776891
OG0000760_x01	36	104	2845	constrained	0.21995783555867884	0.7734911597498983
OG0000761_x00	35	101	2000	accelerated	0.948	0.9931973445986724
OG0000762_x00	31	95	2338	constrained	0.43028229255774164	0.8729685156372102
OG0000762_x01	22	69	2000	accelerated	0.851	0.971292570677186
OG0000763_x00	36	104	2338	accelerated	0.3447390932420873	0.8448946812257838
OG0000763_x01	36	100	2338	accelerated	0.40975192472198463	0.8641376893914136
OG0000764_x00	31	101	2000	accelerated	0.897	0.9839039595619208
OG0000764_x01	34	103	2845	accelerated	0.2067510548523207	0.7612297586927439
OG0000766_x00	33	102	2000	accelerated	0.935	0.9917474541751529
OG0000766_x01	36	102	2000	accelerated	0.659	0.9340242209824466
OG0000767_x00	30	98	2000	accelerated	0.913	0.989471230881282
OG0000767_x01	31	86	5001	accelerated	0.05479999999999996	0.5989473242392441
OG0000768_x00	35	100	3739	constrained	0.06417112299465241	0.6445577792789774
OG0000768_x01	35	95	2338	accelerated	0.47904191616766467	0.885012521958566
OG0000769_x00	33	73	2338	constrained	0.3481608212147134	0.8480924026596013
OG0000769_x01	35	100	2338	constrained	0.43627031650983744	0.8757355206718956
OG0000770_x00	22	63	7182	constrained	0.018100807574491784	0.5237166991552956
OG0000770_x01	18	78	2845	accelerated	0.209563994374121	0.7659012510178401
OG0000772_x00	36	102	2338	constrained	0.3592814371257485	0.8485885372112917
OG0000772_x01	36	104	7182	accelerated	0.14230019493177393	0.7153469258732419
OG0000774_x00	26	59	2845	constrained	0.1820098383696416	0.7452100929474005
OG0000774_x01	33	95	2338	constrained	0.28828058169375537	0.8175144402183926
OG0000775_x00	35	96	2338	constrained	0.32677502138579984	0.8360817054174627
OG0000775_x01	29	100	2000	constrained	0.763	0.9540705882352941
OG0000776_x00	36	103	2338	constrained	0.4508126603934987	0.8803270848628951
OG0000776_x01	34	105	2338	constrained	0.42087254063301965	0.8689412057945555
OG0000777_x01	24	92	2338	accelerated	0.34302822925577414	0.8446766042383318
OG0000778_x00	33	95	3739	accelerated	0.0626003210272873	0.6380087512918048
OG0000778_x01	35	103	2000	accelerated	0.89	0.9822250476795931
OG0000780_x01	31	84	2000	accelerated	0.771	0.9552439633638634
OG0000781_x00	35	95	5001	constrained	0.03158736505397841	0.5692283640177147
OG0000781_x01	34	103	2338	accelerated	0.28314798973481603	0.8165197843515626
OG0000783_x01	35	101	2000	constrained	0.767	0.9540329591593026
OG0000784_x00	20	87	2000	constrained	0.587	0.9137934538932895
OG0000784_x01	34	105	2845	constrained	0.23752635277582573	0.7792360600040947
OG0000786_x00	36	101	2000	accelerated	0.6699999999999999	0.9352345215759849
OG0000787_x02	31	100	2845	accelerated	0.18284106891701823	0.7442253121686838
OG0000789_x00	32	88	2338	constrained	0.3105218135158255	0.8278462271770766
OG0000789_x01	35	104	5001	accelerated	0.25760000000000005	0.7983224040464149
OG0000790_x00	30	97	2000	accelerated	0.914	0.9893197547542346
OG0000790_x01	34	101	2000	accelerated	0.706	0.9412128503775758
OG0000791_x00	34	102	7182	constrained	0.022834864940128097	0.5369028289308674
OG0000791_x01	35	102	2000	accelerated	0.825	0.9677027027027025
OG0000792_x01	35	103	3739	constrained	0.10802139037433155	0.6717318221725596
OG0000793_x00	36	104	5001	accelerated	0.8616	0.9744218892508144
OG0000794_x00	35	104	2338	constrained	0.5355004277159966	0.893444250374791
OG0000794_x01	34	92	30346	constrained	0.002306729058195479	0.38753048177684046
OG0000795_x00	35	103	2845	constrained	0.21363316936050597	0.771300898460669
OG0000795_x01	36	103	2000	accelerated	0.5700000000000001	0.9082331344653513
OG0000796_x00	29	92	2338	constrained	0.4833190761334474	0.8855323653484588
OG0000796_x01	35	105	100198	constrained	0.7558035090520769	0.9519285792365699
OG0000797_x00	32	92	2000	constrained	0.637	0.9299217939733707
OG0000797_x01	36	103	2338	constrained	0.31394354148845166	0.8280668341716163
OG0000799_x00	34	102	2000	constrained	0.844	0.9693575917962288
OG0000800_x00	35	103	2000	accelerated	0.7010000000000001	0.9402029358743241
OG0000800_x01	36	105	100198	accelerated	0.9139104572945568	0.9894284713834428
OG0000801_x00	34	104	2845	constrained	0.20941672522839072	0.7664387245182424
OG0000801_x01	33	95	2000	constrained	0.611	0.921009551374819
OG0000802_x01	28	77	11323	constrained	0.008477569763334511	0.42658148142460034
OG0000803_x00	32	67	2000	accelerated	0.987	0.9970509164969451
OG0000804_x00	33	100	2845	accelerated	0.1694796061884669	0.7324894514767931
OG0000805_x00	31	91	2845	accelerated	0.13150492264416314	0.7064235555758656
OG0000806_x00	36	101	5001	constrained	0.055177928828468614	0.6005572692553073
OG0000806_x01	35	103	2338	accelerated	0.43370402053036783	0.8734456840379565
OG0000807_x01	36	105	100198	accelerated	0.11950338330106391	0.6877056577148518
OG0000808_x00	36	104	2845	constrained	0.8299367533380183	0.9684764981815818
OG0000808_x01	35	105	100198	accelerated	0.8623126210103994	0.974275763146146
OG0000809_x00	32	100	2338	constrained	0.3763900769888794	0.8502448583639488
OG0000809_x01	34	103	2000	accelerated	0.879	0.9796344960410872
OG0000811_x00	35	104	2000	constrained	0.816	0.9678269186973355
OG0000811_x01	36	104	5001	constrained	0.6129548180727709	0.9220880105496795
OG0000813_x00	36	104	2845	constrained	0.3752635277582572	0.8504666895409068
OG0000813_x01	36	105	100198	constrained	0.3461346533862951	0.8453314301692029
OG0000814_x00	36	104	18276	constrained	0.3517181002407529	0.8456823019639156
OG0000815_x00	29	86	2845	accelerated	0.13361462728551332	0.7078992664323025
OG0000816_x00	24	78	3739	constrained	0.08181818181818182	0.6535415504740658
OG0000816_x01	35	101	2000	accelerated	0.95	0.9935937343106737
OG0000817_x00	31	95	2338	constrained	0.3319076133447391	0.8385034442393409
OG0000817_x01	33	98	2000	accelerated	0.642	0.9303105175292153
OG0000818_x00	34	91	2338	accelerated	0.4285714285714286	0.871875
OG0000818_x01	36	103	11323	accelerated	0.010775481363716644	0.45075266620270105
OG0000819_x00	34	101	2000	constrained	0.802	0.965737803468208
OG0000819_x01	33	104	2338	accelerated	0.3378956372968349	0.8421921412021613
OG0000821_x00	35	103	2000	constrained	0.588	0.913711472475011
OG0000821_x01	36	104	2845	accelerated	0.18143459915611815	0.7437319105903686
OG0000822_x00	34	101	2000	accelerated	0.874	0.9788800000000001
OG0000822_x01	35	105	18276	constrained	0.470890785729919	0.8859823743068708
OG0000823_x00	35	104	2338	accelerated	0.3250641573994867	0.8347801438543031
OG0000823_x01	36	105	100198	accelerated	0.9648895187528693	0.994093889943609
OG0000824_x00	34	102	2338	accelerated	0.28400342172797266	0.8160495560602934
OG0000824_x01	35	104	2338	constrained	0.446535500427716	0.8770721803611333
OG0000825_x00	29	99	30346	accelerated	0.003493046859553206	0.3712609805010836
OG0000825_x01	35	103	2000	constrained	0.538	0.8947482037362287
OG0000826_x00	35	105	7182	constrained	0.08409913673071567	0.6493525635190026
OG0000826_x01	36	104	30346	accelerated	0.957160746062084	0.9936994249957806
OG0000828_x00	33	104	2000	constrained	0.805	0.9668911439114393
OG0000828_x01	36	105	100198	accelerated	0.5094912074093295	0.8890702657690696
OG0000830_x00	36	102	2000	accelerated	0.89	0.9821209873927322
OG0000830_x01	36	102	2338	accelerated	0.33447390932420873	0.8407046910040922
OG0000831_x00	36	104	5001	accelerated	0.03959999999999997	0.5785043478260865
OG0000831_x01	36	104	11323	constrained	0.00971388202048746	0.45169551395266694
OG0000832_x01	35	104	2000	accelerated	0.598	0.9166693156732892
OG0000833_x01	36	104	30346	constrained	0.003031701047914058	0.3850999770130833
OG0000835_x00	29	93	2845	constrained	0.19817287420941673	0.7549995090582606
OG0000836_x01	36	104	7182	accelerated	0.860484544695071	0.9746419114336514
OG0000839_x01	36	104	7182	accelerated	0.5795043163464216	0.9129033513406424
OG0000840_x00	36	104	7182	accelerated	0.13394597605123926	0.7078545340181168
OG0000840_x01	36	104	5001	accelerated	0.25760000000000005	0.7985600000000002
OG0000841_x00	34	104	2845	accelerated	0.20112517580872014	0.7565618747647631
OG0000841_x01	36	103	7182	constrained	0.01670843776106934	0.5088745254950241
OG0000842_x01	36	105	100198	accelerated	0.8949080819976447	0.9831623860444539
OG0000843_x01	35	104	3739	accelerated	0.09042268592830394	0.6526976414616866
OG0000844_x00	31	91	2338	constrained	0.46535500427716	0.8845141833122078
OG0000844_x01	29	89	2000	accelerated	0.7170000000000001	0.9447529411764707
OG0000846_x00	34	102	2338	accelerated	0.4602224123182207	0.8842790346258231
OG0000846_x01	36	105	100198	accelerated	0.44811273678117325	0.8781829287512136
OG0000847_x01	35	104	2000	constrained	0.534	0.8940916251406527
OG0000848_x00	31	99	2000	constrained	0.524	0.8929947643979058
OG0000848_x01	35	102	2000	accelerated	0.6679999999999999	0.9349486697124427
OG0000849_x01	36	105	100198	constrained	0.46450028942693466	0.8836958930905847
OG0000850_x00	31	93	2338	constrained	0.42771599657827203	0.8713259965498301
OG0000850_x01	32	97	2338	constrained	0.4679213002566296	0.8861578660860098
OG0000851_x00	35	102	2338	constrained	0.3857998289136014	0.8539079936175249
OG0000851_x01	29	83	5001	accelerated	0.04079999999999995	0.5829530864197523
OG0000852_x01	32	102	2338	accelerated	0.3182207014542344	0.829476182769596
OG0000853_x00	27	85	2000	accelerated	0.998	0.9998237953255746
OG0000854_x00	32	99	2000	constrained	0.716	0.9453487133984028
OG0000854_x01	28	100	3739	accelerated	0.0706260032102729	0.6458651882688345
OG0000855_x00	34	99	2845	accelerated	0.1554149085794655	0.7207487478912344
OG0000855_x01	35	96	5001	accelerated	0.047599999999999976	0.5923555555555552
OG0000856_x00	36	92	2000	constrained	0.528	0.8928
OG0000856_x01	36	104	2845	constrained	0.6380885453267744	0.9285177826381227
OG0000857_x00	34	102	2000	accelerated	0.7090000000000001	0.9408770544018347
OG0000857_x01	36	102	2338	accelerated	0.45508982035928147	0.8819005709511212
OG0000858_x00	35	101	2000	constrained	0.779	0.95865595463138
OG0000858_x01	36	104	7182	accelerated	0.04873294346978563	0.5950789439405476
OG0000859_x00	34	104	2338	constrained	0.43627031650983744	0.8755667855041361
OG0000859_x01	35	104	2845	constrained	0.2037947997189037	0.7583875076356202
OG0000860_x00	34	99	2000	accelerated	0.875	0.9789473684210527
OG0000860_x01	34	104	2338	constrained	0.3866552609067579	0.853986683122305
OG0000861_x00	34	103	2338	constrained	0.3823781009409752	0.8524936428512837
OG0000861_x01	36	105	100198	accelerated	0.6001716601129763	0.9163570817556085
OG0000862_x00	35	103	3739	constrained	0.09251336898395722	0.6550776691617256
OG0000862_x01	36	104	5001	constrained	0.043982407037185124	0.5865822685010502
OG0000863_x00	28	60	3739	constrained	0.07754010695187166	0.6497648865733671
OG0000863_x01	25	73	2000	accelerated	0.737	0.9483127856701667
OG0000863_x02	26	65	3739	constrained	0.09839572192513368	0.6578240305341414
OG0000864_x00	27	92	18276	accelerated	0.00645655504486764	0.41006998382525206
OG0000864_x01	31	104	2338	accelerated	0.42686056458511545	0.8719709042397652
OG0000865_x00	24	58	2000	constrained	0.768	0.9545928400954654
OG0000865_x01	33	103	2338	accelerated	0.3601368691189051	0.8483006849259419
OG0000867_x00	30	98	2338	accelerated	0.3969204448246364	0.8606001984374299
OG0000867_x01	34	95	2000	accelerated	0.7170000000000001	0.9446334429547181
OG0000868_x01	35	105	100198	accelerated	0.21707020100201602	0.7716734517532419
OG0000869_x00	29	90	2338	accelerated	0.40975192472198463	0.863962762733642
OG0000870_x00	35	97	2000	accelerated	0.769	0.9545827672506257
OG0000870_x01	35	105	100198	accelerated	0.32318010339527736	0.8340544987525296
OG0000871_x00	29	63	2338	constrained	0.38152266894781867	0.8516802657009171
OG0000871_x01	35	104	2845	accelerated	0.926914968376669	0.9921638383117238
OG0000872_x01	27	53	2000	accelerated	0.627	0.9263591489361702
OG0000873_x00	36	100	3739	constrained	0.09893048128342247	0.659283360875322
OG0000873_x01	36	104	5001	accelerated	0.748	0.9486384999391209
OG0000874_x00	35	102	2338	accelerated	0.2934131736526946	0.8217777942367482
OG0000875_x00	32	88	2000	constrained	0.66	0.9332826500135759
OG0000875_x01	36	102	2338	accelerated	0.31565440547476475	0.8285928143712575
OG0000876_x00	36	101	2338	accelerated	0.3062446535500428	0.8253154751299472
OG0000877_x00	24	52	2338	accelerated	0.32335329341317365	0.8338816301539037
OG0000877_x01	35	102	2338	accelerated	0.6330196749358425	0.9274909177284759
OG0000878_x00	28	69	2000	accelerated	0.649	0.9312555448408872
OG0000878_x01	35	105	18276	constrained	0.33946158896913986	0.8434713527439315
OG0000879_x00	20	81	2000	accelerated	0.929	0.9921525684404798
OG0000879_x01	33	103	2000	constrained	0.599	0.9167181898325008
OG0000880_x01	35	103	3739	accelerated	0.6746923488496522	0.9361390043450083
OG0000881_x01	36	104	5001	accelerated	0.13360000000000005	0.7085425661914463
OG0000883_x00	28	84	2000	constrained	0.74	0.9480738007380074
OG0000884_x00	33	94	2000	accelerated	0.986	0.99681413180627
OG0000885_x00	31	95	2000	accelerated	0.837	0.9683652115961345
OG0000885_x01	33	92	2000	constrained	0.614	0.922594345066359
OG0000886_x01	35	104	2000	accelerated	0.935	0.9916464718460443
OG0000888_x00	23	80	2000	accelerated	0.887	0.9813055762081785
OG0000888_x01	36	103	2845	accelerated	0.14838255977496484	0.7165288561038636
OG0000889_x00	36	97	2338	constrained	0.272027373823781	0.8100163309744148
OG0000889_x01	35	98	2338	constrained	0.3609923011120616	0.8493552763458853
OG0000890_x00	35	93	2000	constrained	0.679	0.936502118644068
OG0000890_x01	32	99	2845	constrained	0.20238931834153198	0.7569433177182754
OG0000891_x00	21	62	2338	accelerated	0.25149700598802394	0.7962288189578289
OG0000891_x01	36	104	3739	constrained	0.5759358288770053	0.9121100187901608
OG0000892_x00	34	104	5001	accelerated	0.03639999999999999	0.5815067484662575
OG0000892_x01	36	104	5001	accelerated	0.4304	0.8720183621863451
OG0000893_x00	25	85	2000	constrained	0.707	0.9406197470941371
OG0000893_x01	31	96	2845	accelerated	0.12587904360056257	0.7007782566239763
OG0000894_x00	33	101	2000	accelerated	0.833	0.9690113915568461
OG0000894_x01	35	101	2338	constrained	0.4721984602224123	0.8854039895007465
OG0000896_x00	32	97	2845	constrained	0.18622628250175685	0.7474886160070517
OG0000897_x00	35	104	2000	constrained	0.556	0.9023521346213774
OG0000898_x00	36	102	2845	accelerated	0.189873417721519	0.7497048972658612
OG0000898_x01	36	105	100198	accelerated	0.13627018503363342	0.7111173583719067
OG0000899_x00	26	77	2338	accelerated	0.3857998289136013	0.8544526935921904
OG0000899_x01	32	102	2338	accelerated	0.30282292557741664	0.8237669346603217
OG0000900_x00	34	105	2845	accelerated	0.24402250351617438	0.7837614544016258
OG0000900_x01	36	103	2338	constrained	0.4388366124893071	0.8759912141986629
OG0000903_x00	33	93	2000	constrained	0.762	0.9539653846153846
OG0000904_x01	24	65	2000	accelerated	0.821	0.9678062471706654
OG0000904_x02	20	70	2000	constrained	0.652	0.9322212765957447
OG0000905_x00	35	100	11323	accelerated	0.012895248189365827	0.47970323264440873
OG0000905_x01	32	101	2000	accelerated	0.5429999999999999	0.8960532319391633
OG0000906_x00	34	103	2000	accelerated	0.6659999999999999	0.9341578238621061
OG0000906_x01	21	66	7182	accelerated	0.02645502645502651	0.530935559837295
OG0000907_x00	34	101	2338	accelerated	0.47818648417450815	0.8857887994240934
OG0000907_x01	25	78	2338	accelerated	0.4123182207014542	0.8653448693988207
OG0000908_x01	36	105	100198	constrained	0.41272280883849977	0.8642784030683179
OG0000910_x00	36	103	2338	accelerated	0.4533789563729683	0.8805510366550137
OG0000910_x01	36	104	7182	constrained	0.7362851573377889	0.9477442163655968
OG0000911_x00	33	104	2338	constrained	0.31137724550898205	0.8284304953311767
OG0000911_x01	33	103	2338	constrained	0.3943541488451668	0.858072449210624
OG0000912_x00	36	100	5001	constrained	0.03438624550179928	0.576758668513271
OG0000912_x01	35	105	3739	accelerated	0.8298555377207062	0.9684902275516947
OG0000913_x00	32	101	2338	constrained	0.2788708297690334	0.8145593277830206
OG0000914_x00	34	103	52366	constrained	0.001489516098231677	0.41931891024813917
OG0000914_x01	35	102	2338	constrained	0.3746792130025663	0.8508085203040616
OG0000915_x00	28	55	18276	constrained	0.007113153862989713	0.4282694256468257
OG0000916_x00	24	84	5001	accelerated	0.038799999999999946	0.5798289813486363
OG0000916_x01	34	104	2845	accelerated	0.2412095639943741	0.7812309759220774
OG0000917_x00	35	104	2000	accelerated	0.933	0.99225321625485
OG0000918_x00	35	102	2338	accelerated	0.47733105218135163	0.8854639785433586
OG0000919_x00	33	97	2000	constrained	0.525	0.8928
OG0000919_x01	26	64	2000	constrained	0.847	0.9705557755775577
OG0000920_x00	21	53	2338	accelerated	0.2780153977758768	0.8148025839148939
OG0000920_x01	36	105	100198	accelerated	0.5864588115531248	0.9134970810733286
OG0000921_x00	31	77	7182	constrained	0.018100807574491784	0.5222659603764721
OG0000921_x01	36	103	2000	accelerated	0.8180000000000001	0.9672253377227835
OG0000922_x00	27	93	7182	constrained	0.023948760790866053	0.5318769560717714
OG0000924_x00	29	76	2000	constrained	0.574	0.9105671641791044
OG0000925_x00	36	99	2845	constrained	0.15600843288826424	0.7225361658355538
OG0000925_x01	36	105	100198	constrained	0.3680312980299008	0.8486637149168579
OG0000926_x00	34	101	2000	constrained	0.757	0.9526292134831461
OG0000926_x01	36	103	2000	constrained	0.569	0.9077506509419513
OG0000928_x00	30	97	2845	constrained	0.18692902319044272	0.7477160927617709
OG0000929_x00	24	91	2845	accelerated	0.19409282700421937	0.7521097046413501
OG0000929_x01	35	101	2338	constrained	0.2951240376390077	0.8221481615533309
OG0000930_x00	35	103	2000	accelerated	0.65	0.931535498073748
OG0000930_x01	36	103	2338	accelerated	0.2583404619332763	0.7999031663189673
OG0000931_x00	34	101	2338	constrained	0.3575705731394354	0.8489754022841028
OG0000931_x01	34	100	5001	constrained	0.04758096761295482	0.5942486314826587
OG0000932_x00	33	97	2338	constrained	0.31736526946107785	0.8282827979720839
OG0000932_x01	35	105	100198	constrained	0.750094812271702	0.9492148663129691
OG0000933_x00	34	102	2000	accelerated	0.913	0.9893682896379526
OG0000934_x00	35	100	2338	constrained	0.4636441402908469	0.8851388132825259
OG0000934_x01	35	102	2000	accelerated	0.649	0.9311272727272728
OG0000935_x00	30	102	2000	accelerated	0.714	0.944264093448451
OG0000936_x00	25	55	2338	constrained	0.28828058169375537	0.8172919267616102
OG0000937_x00	35	99	2338	constrained	0.3661248930710009	0.8499123882833842
OG0000937_x01	27	63	2338	constrained	0.39692044482463645	0.8595266846763854
OG0000939_x00	34	104	2000	accelerated	0.823	0.9672083944488322
OG0000939_x01	34	105	3739	constrained	0.06631016042780749	0.6491415705037996
OG0000940_x00	36	101	5001	accelerated	0.03320000000000001	0.5715887603305787
OG0000941_x00	33	99	3739	constrained	0.12245989304812835	0.6928529310099428
OG0000941_x01	36	104	7182	accelerated	0.31105541631857425	0.827997244153915
OG0000942_x00	33	102	18276	accelerated	0.00645655504486764	0.4075847111960081
OG0000942_x01	34	100	2000	accelerated	0.955	0.9937342657342656
OG0000943_x01	33	91	7182	accelerated	0.022834864940128097	0.5356935883251672
OG0000945_x00	30	99	2845	constrained	0.20238931834153198	0.75667162234221
OG0000945_x01	36	104	7182	constrained	0.732943469785575	0.9481295555497453
OG0000946_x00	24	87	2338	accelerated	0.3644140290846878	0.84972834720083
OG0000946_x01	36	105	100198	constrained	0.4833829018543284	0.8844047612356728
OG0000947_x00	22	63	2000	accelerated	0.591	0.9145529638983806
OG0000947_x01	27	85	5001	accelerated	0.03720000000000001	0.5800526946107786
OG0000948_x00	32	93	2000	constrained	0.743	0.9491155261221486
OG0000948_x01	36	102	2338	constrained	0.47647562018819506	0.8856120734975447
OG0000949_x00	34	92	2000	accelerated	0.9319999999999999	0.9926085889570552
OG0000949_x01	35	104	2338	accelerated	0.3738237810094097	0.8509065784514885
OG0000950_x00	34	97	2000	accelerated	0.993	0.9990425963488844
OG0000950_x01	36	101	2000	accelerated	0.731	0.9472625031102264
OG0000952_x00	33	98	2845	accelerated	0.15893108298171588	0.7247925395523435
OG0000952_x01	32	101	30346	accelerated	0.002043102880115999	0.41727371763310284
OG0000955_x00	34	102	2338	constrained	0.3105218135158255	0.8276343934444315
OG0000955_x01	36	95	2000	accelerated	0.5820000000000001	0.9131061906913693
OG0000956_x00	35	99	2000	constrained	0.603	0.9171799065420561
OG0000956_x01	35	100	2000	constrained	0.557	0.9024283714419039
OG0000957_x01	34	104	2000	constrained	0.52	0.8915753086419754
OG0000959_x00	33	96	2000	accelerated	0.679	0.9363781278962003
OG0000960_x00	36	94	2845	constrained	0.151791988756149	0.7180133310100127
OG0000960_x01	35	104	2000	constrained	0.761	0.9532863499699339
OG0000963_x00	34	101	2338	constrained	0.49358426005132594	0.8900923913944963
OG0000963_x01	36	102	2000	constrained	0.608	0.9194146341463414
OG0000965_x00	35	97	2000	accelerated	0.972	0.9945335952848722
OG0000965_x01	34	103	2000	accelerated	0.712	0.9434158504007124
OG0000967_x00	26	93	2000	accelerated	0.827	0.9678687640449437
OG0000967_x01	32	100	2000	accelerated	0.953	0.9937379117028732
OG0000968_x01	35	104	2000	accelerated	0.898	0.9846897568165072
OG0000969_x00	29	94	2000	constrained	0.725	0.947027840481565
OG0000969_x01	31	94	2338	accelerated	0.31223267750213857	0.8290123805409827
OG0000970_x00	34	100	2000	constrained	0.843	0.9692778452367811
OG0000970_x01	33	105	2000	constrained	0.765	0.9541659681475272
OG0000971_x00	34	86	2338	constrained	0.2600513259195894	0.7997326869732635
OG0000971_x01	35	105	52366	constrained	0.7703471718290494	0.9547758379071132
OG0000972_x00	34	99	2000	accelerated	0.883	0.9803163504583244
OG0000972_x01	36	105	100198	constrained	0.2541168486396934	0.7960544647912922
OG0000973_x00	31	82	7182	constrained	0.029518240044555832	0.5451453693334992
OG0000973_x01	36	104	5001	accelerated	0.8928	0.9832316345950518
OG0000976_x00	35	103	2845	constrained	0.16233309908643712	0.728191886341227
OG0000976_x01	34	104	2845	accelerated	0.3987341772151899	0.8598789212988444
OG0000977_x00	34	102	2845	accelerated	0.23628691983122363	0.7788495433424131
OG0000977_x01	36	104	7182	constrained	0.8123085491506544	0.9668615984405458
OG0000978_x00	33	100	11323	accelerated	0.010952128599187372	0.4544915198770345
OG0000979_x01	30	96	2000	accelerated	0.831	0.9687404588696139
OG0000980_x00	34	100	2000	constrained	0.579	0.9126610169491525
OG0000980_x01	36	104	3739	accelerated	0.5013376136971643	0.8912668687949588
OG0000983_x01	35	102	7182	accelerated	0.024227234753550597	0.5257309941520479
OG0000985_x00	34	100	2000	accelerated	0.961	0.9947109211964623
OG0000985_x01	36	104	52366	accelerated	0.23221174044227166	0.7814919187226823
OG0000986_x01	33	100	2000	accelerated	0.963	0.9948039274025587
OG0000987_x00	32	92	2338	constrained	0.40461933276304535	0.8638071264726134
OG0000988_x01	35	105	18276	accelerated	0.9125629240534033	0.9892033944156778
OG0000989_x00	34	85	2000	accelerated	0.917	0.9908165975103734
OG0000989_x01	28	76	2338	accelerated	0.5047048759623609	0.8913201064808327
OG0000990_x00	23	76	2000	accelerated	0.742	0.9488854511970534
OG0000990_x01	36	105	100198	accelerated	0.8624723048364239	0.9742448245500696
OG0000992_x00	31	102	2000	constrained	0.76	0.9534096109839817
OG0000993_x01	36	104	11323	accelerated	0.008479067302596732	0.4246056010761902
OG0000994_x00	33	102	3739	accelerated	0.12145532370251466	0.6890406599593643
OG0000994_x01	36	104	3739	constrained	0.681283422459893	0.9359335437011667
OG0000996_x00	33	93	11323	accelerated	0.009185656244479756	0.43489907019318697
OG0000997_x00	29	91	5001	constrained	0.03958416633346661	0.5815355099145109
OG0000998_x00	34	92	2000	constrained	0.831	0.9686320501342882
OG0000998_x01	32	103	11323	accelerated	0.013248542660307394	0.47915562621445074
OG0000999_x00	26	80	11323	constrained	0.013599434828682444	0.480175298900191
OG0000999_x01	36	103	2338	constrained	0.39692044482463645	0.8593480260431123
OG0001000_x00	36	102	7182	constrained	0.017265385686438317	0.5152901355585717
OG0001001_x00	35	98	2000	constrained	0.587	0.9136569037656904
OG0001001_x01	35	103	7182	accelerated	0.020607073238652185	0.5248001830166288
OG0001002_x00	24	87	2338	accelerated	0.34644995722840033	0.845704887389505
OG0001003_x01	35	104	2000	accelerated	0.847	0.9704490155098447
OG0001005_x00	36	99	2000	accelerated	0.853	0.9716587926509186
OG0001005_x01	35	104	2338	accelerated	0.5517536355859709	0.9006528550796855
OG0001006_x00	19	52	2338	constrained	0.44568006843455943	0.8767145595494563
OG0001006_x01	29	82	2000	constrained	0.762	0.953850739093859
OG0001007_x01	36	101	2338	constrained	0.4704875962360992	0.8868256971399221
OG0001008_x00	35	102	7182	constrained	0.02729044834307992	0.5293432214925894
OG0001008_x01	35	96	3739	constrained	0.07807486631016043	0.6505822459893048
OG0001012_x00	30	100	2000	constrained	0.616	0.9232023021582735
OG0001013_x01	35	102	3739	constrained	0.07914438502673797	0.6532233870352636
OG0001016_x00	19	85	2338	constrained	0.29597946963216426	0.8225512688603582
OG0001016_x01	33	100	7182	accelerated	0.018379281537176273	0.5230562745661969
OG0001018_x00	35	99	2000	accelerated	0.548	0.8991758034026466
OG0001018_x01	35	99	7182	accelerated	0.02227791701475912	0.530999504864373
OG0001019_x01	36	102	52366	constrained	0.0014131306572967193	0.42054768361150363
OG0001020_x00	29	75	2845	constrained	0.1960646521433591	0.7530270710638748
OG0001021_x00	32	83	2000	constrained	0.767	0.9539190447761194
OG0001021_x01	33	92	2338	constrained	0.33276304533789564	0.8396462888177134
OG0001022_x00	35	85	2338	accelerated	0.2976903336184773	0.8237891910122368
OG0001023_x00	32	97	2000	constrained	0.647	0.9305650372825186
OG0001023_x01	35	105	2338	constrained	0.39264328485885375	0.8566762578738627
OG0001024_x00	26	59	2338	constrained	0.49615055603079555	0.8902505067384611
OG0001025_x00	31	91	2000	constrained	0.72	0.9454765506807866
OG0001025_x01	35	105	100198	constrained	0.49042895067765824	0.8879381105959478
OG0001026_x00	28	90	2000	accelerated	0.881	0.9804996260284218
OG0001026_x01	28	83	2000	constrained	0.786	0.961251144769285
OG0001027_x00	35	101	2000	accelerated	0.83	0.9684418057578132
OG0001028_x00	36	95	2338	accelerated	0.25577416595380664	0.7983649123688492
OG0001028_x01	35	103	2338	accelerated	0.3567151411462789	0.8492674080410607
OG0001029_x01	34	101	2000	constrained	0.656	0.9325639415859152
OG0001030_x00	23	83	2338	constrained	0.3455945252352438	0.845995904782679
OG0001030_x01	33	103	2845	constrained	0.19817287420941673	0.7547234580494642
OG0001031_x00	33	99	2338	constrained	0.446535500427716	0.8769068198444739
OG0001031_x01	35	101	2000	constrained	0.654	0.9326484118291347
OG0001032_x00	27	87	2338	accelerated	0.281437125748503	0.815877846311274
OG0001033_x00	35	97	2000	accelerated	0.963	0.9947052756842523
OG0001033_x01	35	99	2000	accelerated	0.613	0.9220228158844765
OG0001034_x00	35	101	2338	accelerated	0.26432848588537217	0.8010606659825535
OG0001034_x01	33	105	2000	constrained	0.806	0.9675344012907687
OG0001035_x00	35	100	2000	constrained	0.684	0.9362081471747702
OG0001037_x00	29	93	3739	accelerated	0.0674157303370787	0.648386193158829
OG0001037_x01	35	104	2000	constrained	0.512	0.8904645182835198
OG0001038_x00	33	99	2338	constrained	0.41659538066723695	0.8662921710980115
OG0001038_x01	29	95	2338	accelerated	0.47048759623609926	0.8860240105578032
OG0001039_x00	36	100	2845	constrained	0.2122276879831342	0.7702312188265944
OG0001039_x01	34	103	2338	accelerated	0.31565440547476475	0.8283840482300705
OG0001040_x01	28	90	2338	accelerated	0.4568006843455945	0.8827524913068112
OG0001042_x00	27	81	2845	accelerated	0.17651195499296768	0.73985856064658
OG0001042_x01	35	104	2000	accelerated	0.685	0.936592281438698
OG0001043_x00	26	83	2000	constrained	0.522	0.8926534230832376
OG0001044_x01	34	102	2000	constrained	0.747	0.9501467822688974
OG0001045_x00	32	101	2000	constrained	0.616	0.9230694864048339
OG0001045_x01	35	100	2000	accelerated	0.992	0.9987117726657646
OG0001046_x00	33	98	2000	constrained	0.621	0.9244441903673003
OG0001046_x01	35	105	11323	accelerated	0.512453630100689	0.8899161405683189
OG0001047_x01	33	97	2000	accelerated	0.958	0.9943724962630792
OG0001048_x01	27	80	3739	accelerated	0.07597645799892994	0.6454900379419691
OG0001049_x00	19	81	2338	accelerated	0.2976903336184773	0.8235703891022734
OG0001050_x00	24	85	2000	constrained	0.74	0.9479572008363055
OG0001050_x01	33	86	2000	accelerated	0.955	0.9936350014983517
OG0001051_x00	31	102	2338	accelerated	0.5021385799828914	0.8913216511761753
OG0001051_x01	35	94	2338	accelerated	0.4328485885372113	0.8735808754511902
OG0001052_x00	35	100	2338	accelerated	0.260906757912746	0.7985908875754224
OG0001052_x01	34	102	2000	accelerated	0.964	0.9941607920792078
OG0001053_x00	30	101	2338	accelerated	0.39007698887938413	0.8546575339014861
OG0001054_x00	27	56	2000	constrained	0.593	0.9153360995850622
OG0001054_x01	28	79	3739	accelerated	0.08935259497057246	0.6526624328285293
OG0001055_x00	34	98	2000	accelerated	0.6	0.9174398120963005
OG0001055_x01	36	97	2845	accelerated	0.19198312236286919	0.7514829772760787
OG0001056_x00	34	96	2000	accelerated	0.933	0.9921519142419603
OG0001056_x01	30	102	2000	constrained	0.717	0.945470565894417
OG0001057_x00	27	99	2845	constrained	0.17498243148278286	0.7382004885883623
OG0001057_x01	32	102	2338	constrained	0.48246364414029086	0.8850548287011747
OG0001058_x00	32	99	2000	constrained	0.709	0.9411168599464763
OG0001058_x01	36	104	11323	constrained	0.00971388202048746	0.4496879783350995
OG0001059_x01	33	97	2000	accelerated	0.6970000000000001	0.9393132358649243
OG0001060_x00	26	95	2000	accelerated	0.5820000000000001	0.9129686746987953
OG0001060_x01	35	101	2000	accelerated	0.92	0.9911791477037651
OG0001061_x00	32	99	3739	constrained	0.10481283422459893	0.6636659460689498
OG0001061_x01	33	102	5001	constrained	0.040383846461415435	0.5817954975686075
OG0001062_x00	30	104	3739	accelerated	0.1027287319422151	0.6609156713465797
OG0001062_x01	35	102	2338	constrained	0.4619332763045338	0.8843038055482493
OG0001063_x00	29	100	2000	constrained	0.658	0.9334960501225824
OG0001063_x01	35	102	2338	constrained	0.4405474764756202	0.876718096096687
OG0001064_x00	35	99	3739	constrained	0.07058823529411765	0.6472245236122618
OG0001064_x01	36	102	2000	accelerated	0.6799999999999999	0.9362696629213482
OG0001067_x00	34	100	2000	accelerated	0.653	0.9328827321355095
OG0001067_x01	23	62	2000	accelerated	0.978	0.9955871774824081
OG0001068_x00	21	76	2000	accelerated	0.951	0.993940999397953
OG0001068_x01	33	91	2845	accelerated	0.1715893108298172	0.7339935365927622
OG0001069_x00	33	91	2000	accelerated	0.512	0.8903158597662771
OG0001069_x01	18	74	2000	accelerated	0.793	0.9621302271403612
OG0001070_x00	29	92	2338	constrained	0.2600513259195894	0.7994966383643576
OG0001070_x01	32	105	2000	accelerated	0.97	0.9941473974220211
OG0001071_x00	34	99	2338	constrained	0.33276304533789564	0.8394429353934418
OG0001071_x01	36	103	2338	constrained	0.4345594525235244	0.8734795942657334
OG0001073_x00	34	99	18276	accelerated	0.005799956226745451	0.4054519735421518
OG0001073_x01	33	102	2338	accelerated	0.4610778443113772	0.8846172087580226
OG0001074_x00	35	98	2000	constrained	0.792	0.9620375510204081
OG0001074_x01	36	102	2338	accelerated	0.34901625320787	0.8481925556260322
OG0001075_x00	31	97	2338	accelerated	0.4414029084687767	0.8770798730657724
OG0001076_x00	32	95	2000	accelerated	0.821	0.9676967296593867
OG0001079_x01	34	103	5001	accelerated	0.05279999999999996	0.5984383025027198
OG0001080_x00	33	94	3739	constrained	0.09251336898395722	0.6546326435712625
OG0001080_x01	35	102	2000	accelerated	0.855	0.972448132780083
OG0001081_x00	34	98	2000	constrained	0.836	0.9684991658324992
OG0001081_x01	34	104	2000	accelerated	0.706	0.9410923982595342
OG0001082_x00	36	98	2338	constrained	0.41916167664670656	0.8681622636611842
OG0001083_x00	33	91	2000	accelerated	0.786	0.9611382953745011
OG0001083_x01	35	102	2845	constrained	0.15741391426563597	0.7242152522044454
OG0001084_x00	33	90	2338	constrained	0.31394354148845166	0.8278571969984083
OG0001085_x00	32	89	2000	constrained	0.586	0.9142863990413421
OG0001085_x01	35	102	2845	constrained	0.1433591004919185	0.7161766861984762
OG0001086_x01	27	100	2000	accelerated	0.956	0.9938812256712246
OG0001087_x00	31	81	2000	accelerated	0.993	0.9989461077844312
OG0001087_x01	33	100	3739	accelerated	0.1123595505617978	0.6749348781151592
OG0001088_x00	35	100	2000	accelerated	0.927	0.9919490445859872
OG0001089_x00	33	80	2000	accelerated	0.937	0.9914457537586349
OG0001089_x01	36	104	7182	constrained	0.19883040935672514	0.7550191556178085
OG0001090_x01	18	71	2845	accelerated	0.2215189873417721	0.7745356737670017
OG0001092_x00	28	87	2000	accelerated	0.525	0.8926542605288933
OG0001092_x01	36	102	2000	constrained	0.566	0.9069932307692307
OG0001093_x00	23	60	2000	accelerated	0.876	0.9791196480309046
OG0001093_x01	35	100	2338	accelerated	0.3455945252352438	0.8457971275494125
OG0001094_x01	30	70	2000	accelerated	0.85	0.9706830391404452
OG0001095_x01	34	99	2000	accelerated	0.962	0.9948562351072279
OG0001096_x00	30	99	2338	constrained	0.4439692044482464	0.8778252151732981
OG0001096_x01	29	87	2000	constrained	0.665	0.9340129449838188
OG0001100_x00	31	98	2000	accelerated	0.876	0.979014592274678
OG0001101_x00	28	92	2000	accelerated	0.998	0.9997276399307559
OG0001101_x01	33	103	2845	constrained	0.18060435699226984	0.7444301473808795
OG0001102_x00	29	98	2000	constrained	0.677	0.9364717131474104
OG0001102_x01	35	98	3739	accelerated	0.11503477795612627	0.6780997437413758
OG0001103_x00	35	97	5001	constrained	0.03718512594962015	0.5824364990845767
OG0001105_x00	25	71	2000	accelerated	0.644	0.9308776019983348
OG0001105_x01	34	98	2845	constrained	0.20028109627547436	0.7572152082778006
OG0001106_x00	36	97	18276	constrained	0.005909389363099146	0.3971109652002626
OG0001106_x01	35	98	3739	accelerated	0.1219903691813804	0.6913230061987259
OG0001108_x01	34	103	2000	accelerated	0.522	0.8925068942875903
OG0001109_x00	34	99	2338	accelerated	0.3481608212147135	0.8471018719393729
OG0001110_x00	27	95	7182	constrained	0.015873015873015872	0.5118679050567595
OG0001110_x01	34	103	2000	accelerated	0.922	0.9914879207103034
OG0001111_x00	33	91	2000	accelerated	0.632	0.9278241014799155
OG0001112_x00	28	83	2000	accelerated	0.882	0.9804601921024547
[truncated: 8,905 more rows]

## Sheet: 8.Random_control_MLSLL
Elect. Mat. 8: Results of TRACCER analysis conducted on randomly selected species (see “random control” for long-lived birds in Methods). In order, the columns contain the examined orthogroup, the number of trait-bearing species, the number of nontrait-bearing species, the number of computed permutations, the selective pressure inferred, the p-value of the analysis, and the false discovery rate (…
[truncated: 107,960 more rows]

[truncated: 17 more sheets: 9.Random_control_MLSSL, 10.Weight_control-MLSLL, 11.Weight_control-MLSSL, 12.Phylo_control-MLSLL, 13.Phylo_control-MLSSL, 14.codeml, 15.GO_LL, 16.GO_SL, 17.Network_pure, 18.Network_analysis, 19.Network_analysis_word, 20.HAGR, 21.H-GenAge, 22.Nework_modules, 23.KO_network, 24.GO_network, 24.Species_tree]
